# Supplementary material for: A tumor-infiltrating B lymphocytes -related index based on machine-learning predicts prognosis and immunotherapy response in lung adenocarcinoma
Source: Front Immunol. 2025 Mar 24;16:1524120. doi: 10.3389/fimmu.2025.1524120 (PMC11973313; doi:10.3389/fimmu.2025.1524120)
Supplement: Supplementary file 5 [file Table1.xlsx]

## Sheet: supplement table1
	p_val	avg_log2FC	pct.1	pct.2	p_val_adj	cluster	gene
HLA-DQA1	3.69545e-271	2.94417	0.99	0.419	3.74645e-267	0	HLA-DQA1
HLA-DPB1	2.69235e-263	2.84264	0.998	0.686	2.72951e-259	0	HLA-DPB1
CD74	3.3971e-235	2.14319	1	0.9	3.44398e-231	0	CD74
HLA-DPA1	4.60089e-234	2.51693	0.998	0.687	4.66438e-230	0	HLA-DPA1
HLA-DQB1	8.03316e-227	2.60406	0.985	0.599	8.14402e-223	0	HLA-DQB1
CLEC10A	2.9881e-222	4.20049	0.456	0.042	3.02934e-218	0	CLEC10A
HLA-DRA	1.38961e-204	2.06267	1	0.823	1.40879e-200	0	HLA-DRA
GPR183	1.0128e-199	2.64412	0.88	0.299	1.02678e-195	0	GPR183
MS4A6A	2.78358e-193	2.48714	0.825	0.26	2.82199e-189	0	MS4A6A
FCER1A	1.109e-192	6.26951	0.264	0.007	1.12431e-188	0	FCER1A
CSF2RA	8.90439e-192	3.04313	0.622	0.123	9.02727e-188	0	CSF2RA
RNASE6	8.0783e-189	2.57708	0.7	0.155	8.18978e-185	0	RNASE6
PKIB	1.08229e-187	2.95692	0.618	0.121	1.09722e-183	0	PKIB
HLA-DRB1	5.2954e-185	2.04122	0.996	0.744	5.36848e-181	0	HLA-DRB1
LST1	5.28705e-181	1.77015	0.954	0.358	5.36001e-177	0	LST1
HLA-DMB	2.87586e-178	2.18497	0.89	0.373	2.91555e-174	0	HLA-DMB
RGS10	3.28012e-175	2.01729	0.92	0.425	3.32539e-171	0	RGS10
CST7	6.31802e-175	3.15783	0.464	0.061	6.4052e-171	0	CST7
CD86	1.28113e-172	2.53094	0.641	0.139	1.29881e-168	0	CD86
RGS1	2.00358e-160	2.12002	0.907	0.375	2.03123e-156	0	RGS1
CST3	8.39023e-155	1.9712	0.987	0.749	8.50601e-151	0	CST3
HLA-DMA	1.2795e-148	1.62794	0.966	0.564	1.29716e-144	0	HLA-DMA
AIF1	2.37625e-144	1.57668	0.911	0.352	2.40905e-140	0	AIF1
CLEC5A	6.63359e-144	2.99165	0.411	0.06	6.72513e-140	0	CLEC5A
FCGR2B	2.84988e-141	3.34731	0.386	0.053	2.88921e-137	0	FCGR2B
CD1C	2.44714e-132	5.79617	0.215	0.011	2.48091e-128	0	CD1C
PAK1	3.86047e-129	2.52236	0.599	0.178	3.91375e-125	0	PAK1
SERPINB9	8.50612e-127	2.18071	0.622	0.166	8.6235e-123	0	SERPINB9
LSP1	1.10313e-125	1.86792	0.757	0.265	1.11835e-121	0	LSP1
G0S2	2.6626e-122	2.16228	0.705	0.262	2.69935e-118	0	G0S2
JAML	1.42654e-119	2.39022	0.587	0.172	1.44622e-115	0	JAML
LGALS2	2.79484e-119	4.73309	0.219	0.014	2.83341e-115	0	LGALS2
CD83	8.81543e-118	2.02232	0.857	0.524	8.93709e-114	0	CD83
CD300A	2.07285e-117	2.40861	0.441	0.086	2.10145e-113	0	CD300A
HLA-DQB2	1.65964e-113	3.86387	0.346	0.056	1.68255e-109	0	HLA-DQB2
NR4A3	5.64434e-113	2.31576	0.686	0.277	5.72223e-109	0	NR4A3
IL18	2.03572e-112	2.29753	0.582	0.176	2.06381e-108	0	IL18
VIM	7.69541e-111	1.15546	1	0.841	7.80161e-107	0	VIM
GPX1	1.40126e-109	1.1136	0.994	0.83	1.4206e-105	0	GPX1
TMSB10	8.83667e-108	0.904465	1	0.994	8.95861e-104	0	TMSB10
FGL2	1.21016e-106	2.04459	0.519	0.132	1.22686e-102	0	FGL2
GAPDH	6.73096e-105	0.92225	0.996	0.932	6.82385e-101	0	GAPDH
ITGB2	1.12468e-104	1.51306	0.825	0.39	1.1402e-100	0	ITGB2
RGS2	4.04683e-102	1.66177	0.926	0.608	4.10268e-98	0	RGS2
LITAF	2.31435e-100	1.38481	0.918	0.712	2.34629e-96	0	LITAF
RALA	1.39531e-99	2.13188	0.663	0.285	1.41457e-95	0	RALA
PLEK	1.06889e-97	1.94845	0.608	0.201	1.08364e-93	0	PLEK
C15orf48	3.50686e-97	2.38443	0.614	0.23	3.55525e-93	0	C15orf48
LGALS1	1.11963e-96	1.14362	0.968	0.649	1.13508e-92	0	LGALS1
FCGR2A	3.27859e-94	1.34665	0.823	0.386	3.32383e-90	0	FCGR2A
GSN	3.49632e-94	1.4788	0.819	0.409	3.54457e-90	0	GSN
HCLS1	5.46118e-93	1.59166	0.646	0.222	5.53655e-89	0	HCLS1
RPS24	6.03537e-93	0.581252	1	0.999	6.11866e-89	0	RPS24
CLEC4A	1.58572e-92	2.38616	0.424	0.104	1.60761e-88	0	CLEC4A
GNA15	1.9762e-92	1.80272	0.631	0.235	2.00348e-88	0	GNA15
CLEC7A	2.90067e-92	1.64854	0.637	0.226	2.9407e-88	0	CLEC7A
MNDA	3.00749e-92	1.61296	0.648	0.22	3.049e-88	0	MNDA
C1orf162	6.60837e-91	1.22885	0.835	0.35	6.69956e-87	0	C1orf162
HAVCR2	9.47788e-91	1.77376	0.53	0.158	9.60868e-87	0	HAVCR2
REL	8.73736e-90	1.45452	0.92	0.717	8.85794e-86	0	REL
SRGN	1.17266e-89	1.0025	0.996	0.652	1.18885e-85	0	SRGN
ARPC3	1.27607e-89	1.04089	0.962	0.782	1.29368e-85	0	ARPC3
RHOG	1.28516e-89	1.248	0.842	0.427	1.30289e-85	0	RHOG
RAB31	1.63933e-89	1.51958	0.764	0.395	1.66196e-85	0	RAB31
S100B	2.2403e-89	4.90009	0.224	0.026	2.27122e-85	0	S100B
RNASET2	1.148e-88	1.37535	0.884	0.582	1.16385e-84	0	RNASET2
LY86	1.42312e-88	1.56892	0.603	0.194	1.44276e-84	0	LY86
KYNU	3.28513e-87	1.90963	0.51	0.154	3.33046e-83	0	KYNU
CPVL	4.03009e-87	2.57563	0.481	0.143	4.08571e-83	0	CPVL
ENTPD1	2.42819e-86	2.32551	0.378	0.085	2.4617e-82	0	ENTPD1
GNA13	6.56559e-86	1.73008	0.633	0.251	6.65619e-82	0	GNA13
CORO1A	1.69293e-84	1.42456	0.683	0.265	1.71629e-80	0	CORO1A
RIPK2	2.04754e-84	1.68516	0.667	0.286	2.07579e-80	0	RIPK2
PLSCR1	2.1623e-84	1.48625	0.753	0.385	2.19214e-80	0	PLSCR1
AP1S2	1.86746e-83	1.62604	0.527	0.162	1.89323e-79	0	AP1S2
ALOX5AP	3.09573e-83	1.17177	0.837	0.395	3.13845e-79	0	ALOX5AP
GLIPR1	7.0293e-83	1.46589	0.652	0.251	7.1263e-79	0	GLIPR1
CSF1R	2.30595e-82	2.021	0.433	0.117	2.33777e-78	0	CSF1R
FAM49A	1.06161e-78	1.68247	0.511	0.164	1.07626e-74	0	FAM49A
ADAM8	1.08245e-78	2.31968	0.337	0.075	1.09739e-74	0	ADAM8
TYROBP	2.54087e-78	0.886008	0.983	0.485	2.57593e-74	0	TYROBP
PLAUR	1.75503e-77	1.23812	0.802	0.453	1.77925e-73	0	PLAUR
LAT2	2.1268e-77	1.91665	0.466	0.143	2.15615e-73	0	LAT2
ARPC2	3.35627e-77	0.940752	0.966	0.788	3.40259e-73	0	ARPC2
AXL	5.28531e-77	2.41527	0.462	0.152	5.35825e-73	0	AXL
GPAT3	3.27054e-76	2.47983	0.357	0.089	3.31567e-72	0	GPAT3
COTL1	2.27267e-75	1.17922	0.726	0.305	2.30404e-71	0	COTL1
TUBA1B	2.49674e-75	1.33593	0.924	0.781	2.53119e-71	0	TUBA1B
PFN1	8.09497e-75	0.934448	0.985	0.871	8.20668e-71	0	PFN1
TYMP	1.02096e-73	1.24185	0.798	0.441	1.03505e-69	0	TYMP
RAB32	1.08067e-72	2.0528	0.435	0.136	1.09558e-68	0	RAB32
CXCR4	2.68823e-71	0.638054	0.886	0.451	2.72533e-67	0	CXCR4
CFL1	5.89103e-71	0.781698	0.987	0.911	5.97232e-67	0	CFL1
RUNX3	1.37267e-70	1.40749	0.424	0.115	1.39162e-66	0	RUNX3
RASSF4	3.58793e-70	2.08341	0.475	0.17	3.63745e-66	0	RASSF4
CMTM6	6.42166e-69	1.23679	0.829	0.548	6.51028e-65	0	CMTM6
OGFRL1	9.20172e-69	2.14229	0.441	0.149	9.3287e-65	0	OGFRL1
CKLF	9.78274e-69	1.61347	0.713	0.403	9.91774e-65	0	CKLF
ARL4C	3.29919e-68	1.55159	0.555	0.211	3.34472e-64	0	ARL4C
RGS18	5.53699e-68	2.8144	0.236	0.041	5.6134e-64	0	RGS18
ALOX5	1.17996e-67	1.19318	0.582	0.207	1.19624e-63	0	ALOX5
IGSF6	1.20974e-67	1.57888	0.513	0.179	1.22643e-63	0	IGSF6
MTHFD2	1.43294e-67	1.38852	0.631	0.272	1.45272e-63	0	MTHFD2
CYTIP	4.43887e-67	0.865741	0.711	0.291	4.50012e-63	0	CYTIP
H2AFY	1.35615e-66	1.10482	0.865	0.58	1.37487e-62	0	H2AFY
GDI2	1.97225e-66	1.35625	0.76	0.48	1.99947e-62	0	GDI2
HLA-DOA	4.90429e-66	2.41289	0.329	0.086	4.97197e-62	0	HLA-DOA
MEF2C	6.37263e-66	1.86316	0.481	0.176	6.46057e-62	0	MEF2C
PPT1	1.38381e-65	1.43251	0.724	0.416	1.40291e-61	0	PPT1
NDRG2	2.39593e-65	2.46406	0.337	0.092	2.42899e-61	0	NDRG2
C10orf54	5.48832e-65	1.4987	0.597	0.254	5.56406e-61	0	C10orf54
FCER1G	2.04189e-63	0.583572	0.899	0.408	2.07007e-59	0	FCER1G
PEA15	6.83612e-63	1.53472	0.62	0.314	6.93046e-59	0	PEA15
SGK1	6.90499e-63	1.71498	0.679	0.375	7.00027e-59	0	SGK1
MGAT1	1.5213e-62	1.26915	0.751	0.422	1.5423e-58	0	MGAT1
ACTB	3.9456e-62	0.816616	0.998	0.97	4.00005e-58	0	ACTB
THEMIS2	5.03371e-62	1.44889	0.538	0.21	5.10318e-58	0	THEMIS2
PHACTR1	1.53981e-61	1.34178	0.65	0.303	1.56106e-57	0	PHACTR1
CXCL16	2.00967e-61	1.13717	0.762	0.423	2.03741e-57	0	CXCL16
FILIP1L	3.69503e-61	2.35815	0.367	0.113	3.74602e-57	0	FILIP1L
CREM	3.75702e-61	0.895379	0.848	0.544	3.80887e-57	0	CREM
LAPTM5	9.37939e-61	0.824082	0.964	0.55	9.50882e-57	0	LAPTM5
TMSB4X	1.02745e-60	0.599623	1	0.994	1.04163e-56	0	TMSB4X
TGFBI	1.36736e-60	1.21862	0.61	0.268	1.38623e-56	0	TGFBI
ATP1B3	2.33702e-60	1.10915	0.829	0.55	2.36927e-56	0	ATP1B3
HIF1A	1.57701e-59	1.20684	0.69	0.381	1.59878e-55	0	HIF1A
2025-09-06	5.08015e-59	1.27486	0.549	0.221	5.15026e-55	0	2025-09-06
CLIC2	6.40457e-59	2.15612	0.356	0.108	6.49295e-55	0	CLIC2
BCL2A1	9.72033e-59	1.25129	0.65	0.294	9.85447e-55	0	BCL2A1
SERPINF1	2.09184e-58	1.45758	0.411	0.136	2.12071e-54	0	SERPINF1
UBA52	4.26321e-58	0.470243	1	0.988	4.32204e-54	0	UBA52
HLA-DQA2	1.03338e-57	1.92315	0.523	0.244	1.04764e-53	0	HLA-DQA2
STK38L	1.12949e-57	1.87153	0.394	0.129	1.14508e-53	0	STK38L
CTSH	1.95326e-57	0.84742	0.899	0.616	1.98021e-53	0	CTSH
HCST	1.3701e-56	0.943484	0.721	0.334	1.38901e-52	0	HCST
NFKB1	3.7512e-56	1.49606	0.608	0.308	3.80297e-52	0	NFKB1
ADAP2	4.12372e-56	2.18134	0.306	0.084	4.18063e-52	0	ADAP2
RPL26	8.92072e-56	0.462606	1	0.994	9.04382e-52	0	RPL26
LCP2	9.09076e-56	1.39499	0.471	0.175	9.21621e-52	0	LCP2
PPP1R18	9.32162e-56	1.32299	0.559	0.237	9.45026e-52	0	PPP1R18
SLC16A3	1.82678e-55	1.25346	0.686	0.371	1.85199e-51	0	SLC16A3
2025-03-01	2.49451e-55	1.80394	0.314	0.085	2.52893e-51	0	2025-03-01
LCP1	3.83281e-55	0.942877	0.707	0.32	3.88571e-51	0	LCP1
IL10RA	8.93944e-55	1.40749	0.424	0.142	9.0628e-51	0	IL10RA
EVI2A	1.73802e-54	1.13577	0.536	0.207	1.76201e-50	0	EVI2A
NFKBID	7.69291e-54	1.34858	0.517	0.218	7.79907e-50	0	NFKBID
CCL17	2.25946e-53	6.35564	0.226	0.052	2.29064e-49	0	CCL17
TNFSF13B	1.62161e-52	1.49408	0.481	0.188	1.64398e-48	0	TNFSF13B
JARID2	1.68612e-52	1.52455	0.42	0.153	1.70939e-48	0	JARID2
DSE	1.79196e-52	1.54393	0.451	0.17	1.81669e-48	0	DSE
LIMD2	1.93746e-52	0.983142	0.485	0.177	1.9642e-48	0	LIMD2
KBTBD8	2.0999e-52	2.45815	0.217	0.045	2.12888e-48	0	KBTBD8
IL1B	3.73114e-52	1.56752	0.418	0.158	3.78263e-48	0	IL1B
PDE4B	4.5918e-52	1.01935	0.517	0.195	4.65517e-48	0	PDE4B
CAPG	9.17082e-52	0.909498	0.743	0.427	9.29738e-48	0	CAPG
HNRNPA1	9.86656e-52	0.553715	0.981	0.933	1.00027e-47	0	HNRNPA1
PPA1	1.19873e-51	1.26782	0.789	0.551	1.21527e-47	0	PPA1
CEACAM4	3.5247e-51	3.65585	0.127	0.014	3.57334e-47	0	CEACAM4
ETV3	1.61568e-50	1.88043	0.395	0.148	1.63798e-46	0	ETV3
GPSM3	1.83303e-50	0.959786	0.751	0.413	1.85833e-46	0	GPSM3
INSIG1	2.15329e-50	1.74211	0.681	0.448	2.183e-46	0	INSIG1
ZNF331	2.4885e-50	1.25504	0.709	0.428	2.52284e-46	0	ZNF331
HLA-DRB5	5.07088e-50	1.66918	0.603	0.33	5.14086e-46	0	HLA-DRB5
ARPC1B	8.24704e-50	0.791153	0.914	0.698	8.36085e-46	0	ARPC1B
TBXAS1	1.90361e-49	1.73267	0.384	0.135	1.92988e-45	0	TBXAS1
TNFRSF1B	4.01007e-49	1.13236	0.464	0.175	4.06541e-45	0	TNFRSF1B
SH3BGRL	7.19878e-49	0.855595	0.831	0.538	7.29812e-45	0	SH3BGRL
SH2B3	7.33534e-49	1.52854	0.38	0.132	7.43657e-45	0	SH2B3
EMP3	1.15842e-48	0.742721	0.797	0.431	1.17441e-44	0	EMP3
IFI30	9.92908e-48	1.10952	0.612	0.308	1.00661e-43	0	IFI30
BID	4.5131e-47	1.49178	0.527	0.253	4.57538e-43	0	BID
SLC25A6	5.29585e-47	0.633774	0.968	0.865	5.36893e-43	0	SLC25A6
CLEC2B	6.96039e-47	0.944246	0.703	0.391	7.05645e-43	0	CLEC2B
S100A4	1.88653e-46	0.918477	0.873	0.662	1.91256e-42	0	S100A4
IL1R2	2.34844e-46	2.92454	0.124	0.015	2.38085e-42	0	IL1R2
SNX3	2.81436e-46	0.83885	0.895	0.67	2.8532e-42	0	SNX3
ARID5A	6.23953e-46	1.05971	0.62	0.311	6.32564e-42	0	ARID5A
TET2	1.14096e-45	1.68589	0.357	0.128	1.15671e-41	0	TET2
ARHGDIB	1.19991e-45	0.794503	0.888	0.675	1.21647e-41	0	ARHGDIB
LILRB4	1.42755e-45	1.77364	0.297	0.089	1.44725e-41	0	LILRB4
TNFAIP8	2.0686e-45	1.21228	0.494	0.216	2.09715e-41	0	TNFAIP8
RASSF5	2.61389e-45	1.44856	0.464	0.203	2.64997e-41	0	RASSF5
LYZ	2.77495e-45	0.316489	0.894	0.615	2.81324e-41	0	LYZ
TPT1	6.63713e-45	0.401382	1	1	6.72872e-41	0	TPT1
STX11	8.57184e-45	1.19359	0.551	0.271	8.69013e-41	0	STX11
MYO1F	2.12294e-44	1.4709	0.376	0.139	2.15223e-40	0	MYO1F
AREG	3.07064e-44	1.22872	0.759	0.518	3.11301e-40	0	AREG
RPS2	4.75358e-44	0.396271	1	0.998	4.81918e-40	0	RPS2
PRMT9	5.97267e-44	1.79394	0.365	0.134	6.05509e-40	0	PRMT9
PTPRE	7.60596e-44	1.33969	0.561	0.305	7.71092e-40	0	PTPRE
ARPC5	8.89141e-44	0.829005	0.835	0.576	9.01411e-40	0	ARPC5
JAZF1	1.01043e-43	1.81719	0.257	0.071	1.02437e-39	0	JAZF1
UBE2F	1.13825e-43	1.48199	0.536	0.294	1.15396e-39	0	UBE2F
CYBA	1.17853e-43	0.540881	0.966	0.663	1.19479e-39	0	CYBA
F13A1	4.20519e-43	2.13939	0.156	0.027	4.26322e-39	0	F13A1
RP5-1171I10.5	4.66438e-43	1.04812	0.399	0.144	4.72874e-39	0	RP5-1171I10.5
SPIB	4.97122e-43	2.16966	0.139	0.021	5.03982e-39	0	SPIB
APBB1IP	6.35868e-43	1.85139	0.211	0.05	6.44643e-39	0	APBB1IP
C10orf128	1.16777e-42	1.92512	0.228	0.059	1.18388e-38	0	C10orf128
PDE4A	1.48168e-42	1.59653	0.395	0.162	1.50213e-38	0	PDE4A
SEC11A	3.10965e-42	0.831597	0.848	0.627	3.15256e-38	0	SEC11A
AKAP13	4.29634e-42	0.946218	0.772	0.528	4.35563e-38	0	AKAP13
OAZ1	4.52073e-42	0.427608	1	0.98	4.58312e-38	0	OAZ1
WIPF1	5.92889e-42	0.873407	0.553	0.248	6.0107e-38	0	WIPF1
MXD1	6.53591e-42	1.2308	0.606	0.344	6.62611e-38	0	MXD1
IFNGR1	8.20734e-42	1.42054	0.578	0.327	8.3206e-38	0	IFNGR1
CKS2	1.01595e-41	1.29045	0.759	0.567	1.02997e-37	0	CKS2
SUSD3	1.17495e-41	1.8123	0.249	0.07	1.19116e-37	0	SUSD3
FMNL1	1.64614e-41	1.09433	0.392	0.145	1.66886e-37	0	FMNL1
EIF3L	1.88076e-41	0.859312	0.778	0.576	1.90671e-37	0	EIF3L
HCK	1.93687e-41	1.16777	0.418	0.165	1.9636e-37	0	HCK
ABI3	2.01733e-41	1.45537	0.304	0.098	2.04517e-37	0	ABI3
PARVG	2.67026e-41	1.46653	0.357	0.131	2.70711e-37	0	PARVG
NAAA	6.8881e-41	1.77517	0.375	0.15	6.98315e-37	0	NAAA
SH3BGRL3	9.36402e-41	0.566269	0.973	0.827	9.49325e-37	0	SH3BGRL3
RPS9	1.33372e-39	0.332516	1	0.999	1.35213e-35	0	RPS9
TNFSF14	1.42626e-39	1.94182	0.241	0.069	1.44594e-35	0	TNFSF14
IL13RA1	3.35881e-39	1.35047	0.519	0.279	3.40516e-35	0	IL13RA1
CYTH4	3.77129e-39	1.94058	0.162	0.032	3.82333e-35	0	CYTH4
GMFG	4.67609e-39	0.725352	0.736	0.38	4.74062e-35	0	GMFG
EPSTI1	6.68714e-39	1.40045	0.394	0.158	6.77942e-35	0	EPSTI1
BLOC1S6	1.03061e-38	1.39033	0.43	0.193	1.04483e-34	0	BLOC1S6
FPR3	1.36236e-38	1.46508	0.276	0.086	1.38116e-34	0	FPR3
RAP1A	1.5919e-38	0.795576	0.76	0.51	1.61387e-34	0	RAP1A
PLXDC2	1.76897e-38	1.26873	0.43	0.186	1.79338e-34	0	PLXDC2
CIITA	1.94392e-38	2.64041	0.124	0.019	1.97074e-34	0	CIITA
DOK2	2.33032e-38	0.871393	0.631	0.322	2.36248e-34	0	DOK2
PYCARD	2.90627e-38	0.938978	0.73	0.468	2.94638e-34	0	PYCARD
LPAR6	3.37867e-38	1.88934	0.257	0.08	3.42529e-34	0	LPAR6
OSBPL8	3.7989e-38	1.22703	0.538	0.292	3.85133e-34	0	OSBPL8
RGS19	7.86248e-38	1.34934	0.46	0.223	7.97098e-34	0	RGS19
ATG3	8.27557e-38	1.21216	0.586	0.343	8.38977e-34	0	ATG3
OLR1	1.69669e-37	0.661203	0.658	0.328	1.7201e-33	0	OLR1
CHMP1B	3.89123e-37	1.18066	0.734	0.546	3.94493e-33	0	CHMP1B
TAOK3	6.3985e-37	1.16776	0.597	0.351	6.4868e-33	0	TAOK3
GNB2L1	7.19636e-37	0.369488	1	0.983	7.29567e-33	0	GNB2L1
RPS23	7.36744e-37	0.342184	1	0.999	7.46911e-33	0	RPS23
RILPL2	8.89347e-37	1.0417	0.654	0.406	9.0162e-33	0	RILPL2
LGALS9	1.40336e-36	1.01838	0.532	0.265	1.42272e-32	0	LGALS9
CSTA	1.98044e-36	0.569089	0.644	0.306	2.00777e-32	0	CSTA
SNAI1	3.55463e-36	2.39414	0.245	0.079	3.60368e-32	0	SNAI1
RNF144B	6.92706e-36	1.41839	0.38	0.164	7.02265e-32	0	RNF144B
SLC25A5	1.21302e-35	0.681006	0.897	0.726	1.22976e-31	0	SLC25A5
LDLRAD4	1.22394e-35	1.35932	0.34	0.135	1.24083e-31	0	LDLRAD4
FGR	1.33891e-35	1.01524	0.435	0.188	1.35739e-31	0	FGR
FAM49B	1.49632e-35	0.969254	0.624	0.383	1.51697e-31	0	FAM49B
PRCP	2.66532e-35	1.3268	0.416	0.195	2.7021e-31	0	PRCP
C1orf54	4.42194e-35	1.99991	0.221	0.065	4.48296e-31	0	C1orf54
RPS11	6.3171e-35	0.345591	1	0.998	6.40428e-31	0	RPS11
GZF1	7.45864e-35	2.13515	0.177	0.044	7.56157e-31	0	GZF1
AP2S1	7.89053e-35	0.674971	0.795	0.555	7.99942e-31	0	AP2S1
CNPY3	8.19263e-35	0.990093	0.648	0.404	8.30568e-31	0	CNPY3
ITGAX	1.20107e-34	1.04609	0.38	0.154	1.21765e-30	0	ITGAX
PTPRC	2.11975e-34	0.565537	0.641	0.333	2.149e-30	0	PTPRC
LIMS1	2.20618e-34	0.766733	0.707	0.477	2.23663e-30	0	LIMS1
SMAP2	2.50226e-34	0.914504	0.574	0.313	2.53679e-30	0	SMAP2
PLEKHO1	2.58061e-34	1.55575	0.202	0.054	2.61622e-30	0	PLEKHO1
ETF1	2.70668e-34	1.01293	0.616	0.393	2.74403e-30	0	ETF1
RPL4	2.76556e-34	0.437237	0.983	0.95	2.80372e-30	0	RPL4
NAMPT	2.95034e-34	0.563163	0.833	0.659	2.99106e-30	0	NAMPT
NCF2	3.26448e-34	0.785757	0.542	0.257	3.30953e-30	0	NCF2
EEF1B2	5.82767e-34	0.401024	0.981	0.923	5.9081e-30	0	EEF1B2
ATP6V0B	1.47591e-33	0.644577	0.846	0.636	1.49628e-29	0	ATP6V0B
CD40	2.49132e-33	1.75325	0.369	0.169	2.5257e-29	0	CD40
CD37	4.98953e-33	0.363207	0.783	0.426	5.05838e-29	0	CD37
BRK1	5.67433e-33	0.654433	0.842	0.634	5.75263e-29	0	BRK1
RPL15	6.30774e-33	0.362519	1	0.995	6.39479e-29	0	RPL15
IDH2	7.88612e-33	1.28679	0.544	0.336	7.99495e-29	0	IDH2
NR4A2	1.23834e-32	1.03175	0.781	0.614	1.25543e-28	0	NR4A2
STK4	1.32525e-32	0.683865	0.616	0.351	1.34353e-28	0	STK4
ID2	1.58058e-32	1.27351	0.779	0.583	1.60239e-28	0	ID2
H3F3B	2.75742e-32	0.51368	0.994	0.996	2.79547e-28	0	H3F3B
BAG3	3.2601e-32	1.23111	0.778	0.63	3.30509e-28	0	BAG3
CAP1	4.76763e-32	0.789138	0.772	0.571	4.83343e-28	0	CAP1
VASP	6.13895e-32	0.910879	0.658	0.432	6.22367e-28	0	VASP
THAP2	9.77828e-32	1.14945	0.338	0.14	9.91322e-28	0	THAP2
AKR1B1	1.48813e-31	0.8595	0.502	0.244	1.50866e-27	0	AKR1B1
PID1	1.64424e-31	2.46572	0.15	0.035	1.66693e-27	0	PID1
PTPN7	2.30237e-31	1.10363	0.27	0.091	2.33415e-27	0	PTPN7
GPRIN3	2.73138e-31	1.2503	0.306	0.117	2.76907e-27	0	GPRIN3
CCDC88A	3.21022e-31	0.954151	0.424	0.197	3.25452e-27	0	CCDC88A
EIF3M	3.34546e-31	0.805502	0.683	0.45	3.39163e-27	0	EIF3M
HLA-B	4.31106e-31	0.441919	0.996	0.975	4.37055e-27	0	HLA-B
FYB	9.54966e-31	0.663966	0.565	0.29	9.68144e-27	0	FYB
C1QC	1.23375e-30	0.508628	0.523	0.256	1.25078e-26	0	C1QC
ETHE1	1.51729e-30	1.16114	0.471	0.256	1.53823e-26	0	ETHE1
FXYD5	1.54056e-30	0.489968	0.876	0.655	1.56182e-26	0	FXYD5
SNAP23	2.19147e-30	1.10747	0.492	0.274	2.22171e-26	0	SNAP23
GLA	4.54296e-30	1.19161	0.511	0.292	4.60565e-26	0	GLA
RPL10	5.28566e-30	0.27067	1	1	5.3586e-26	0	RPL10
PRKCB	8.17331e-30	1.17477	0.198	0.057	8.2861e-26	0	PRKCB
PLBD1	1.88685e-29	1.0224	0.407	0.19	1.91289e-25	0	PLBD1
ARRB2	2.55629e-29	0.836592	0.523	0.275	2.59156e-25	0	ARRB2
APEX1	3.32624e-29	1.04031	0.582	0.367	3.37214e-25	0	APEX1
ZNF581	3.4955e-29	1.30647	0.327	0.142	3.54374e-25	0	ZNF581
EIF5	3.53951e-29	0.633837	0.871	0.784	3.58836e-25	0	EIF5
IL2RG	3.83904e-29	0.85427	0.352	0.145	3.89202e-25	0	IL2RG
RPL28	5.98803e-29	0.257555	1	0.999	6.07067e-25	0	RPL28
ATP5E	6.16796e-29	0.359112	0.996	0.966	6.25308e-25	0	ATP5E
PREX1	6.46266e-29	1.6073	0.184	0.053	6.55184e-25	0	PREX1
TACC1	6.74852e-29	0.770339	0.627	0.393	6.84165e-25	0	TACC1
CCNI	7.63689e-29	0.54464	0.916	0.839	7.74228e-25	0	CCNI
SATB1	9.51769e-29	1.06389	0.409	0.197	9.64903e-25	0	SATB1
DCK	1.04492e-28	1.15274	0.31	0.127	1.05934e-24	0	DCK
SLC25A19	1.2409e-28	1.48485	0.302	0.126	1.25802e-24	0	SLC25A19
TWF2	1.25738e-28	1.16261	0.435	0.227	1.27473e-24	0	TWF2
PSTPIP2	1.38326e-28	1.98619	0.188	0.057	1.40235e-24	0	PSTPIP2
SUB1	1.47633e-28	0.495752	0.909	0.801	1.4967e-24	0	SUB1
TRABD	1.53888e-28	1.11423	0.479	0.274	1.56012e-24	0	TRABD
C12orf45	1.75713e-28	1.62351	0.331	0.154	1.78137e-24	0	C12orf45
CD53	1.93901e-28	0.550476	0.715	0.376	1.96576e-24	0	CD53
ATP2B1	2.16439e-28	0.948212	0.565	0.337	2.19425e-24	0	ATP2B1
DBI	2.49228e-28	0.763895	0.871	0.716	2.52667e-24	0	DBI
DUSP5	2.64891e-28	1.39349	0.413	0.217	2.68546e-24	0	DUSP5
NFKBIE	3.09538e-28	1.37661	0.384	0.193	3.13809e-24	0	NFKBIE
CDC37	3.50419e-28	0.777678	0.7	0.508	3.55255e-24	0	CDC37
GPR65	3.6618e-28	1.07683	0.302	0.118	3.71233e-24	0	GPR65
RHEB	4.78428e-28	0.902532	0.753	0.596	4.8503e-24	0	RHEB
AVPI1	5.47783e-28	1.15993	0.567	0.367	5.55342e-24	0	AVPI1
GAPT	7.82277e-28	2.24401	0.112	0.022	7.93072e-24	0	GAPT
MOB3B	7.86941e-28	1.57217	0.268	0.107	7.97801e-24	0	MOB3B
CCL3	8.39958e-28	1.50441	0.344	0.158	8.51549e-24	0	CCL3
NFE2L2	8.60709e-28	0.832161	0.732	0.55	8.72587e-24	0	NFE2L2
INPP5D	8.72478e-28	1.02621	0.202	0.062	8.84518e-24	0	INPP5D
TMEM14C	1.11989e-27	0.853737	0.7	0.52	1.13535e-23	0	TMEM14C
PSMB9	1.15979e-27	0.800387	0.591	0.364	1.1758e-23	0	PSMB9
RBPJ	1.32785e-27	0.854285	0.66	0.472	1.34618e-23	0	RBPJ
RPS3A	1.43745e-27	0.26444	1	0.996	1.45729e-23	0	RPS3A
TMEM176B	1.48701e-27	1.26083	0.329	0.143	1.50754e-23	0	TMEM176B
CDKN1A	1.48704e-27	0.914346	0.745	0.571	1.50756e-23	0	CDKN1A
SLC2A3	2.30909e-27	0.427918	0.648	0.372	2.34095e-23	0	SLC2A3
CD48	3.31265e-27	0.323319	0.549	0.265	3.35837e-23	0	CD48
CLNS1A	4.14542e-27	1.00161	0.549	0.357	4.20263e-23	0	CLNS1A
CFP	4.86612e-27	1.99349	0.139	0.034	4.93327e-23	0	CFP
RAB7A	5.34887e-27	0.751242	0.73	0.54	5.42269e-23	0	RAB7A
RHOA	8.3298e-27	0.496231	0.933	0.802	8.44476e-23	0	RHOA
ZNF267	8.63009e-27	1.21603	0.399	0.204	8.74919e-23	0	ZNF267
SLC16A10	8.7176e-27	1.17079	0.365	0.174	8.83791e-23	0	SLC16A10
WAS	1.13688e-26	1.04422	0.266	0.1	1.15257e-22	0	WAS
FOXN3	1.45476e-26	1.19901	0.376	0.188	1.47483e-22	0	FOXN3
TMEM176A	2.07675e-26	1.40149	0.306	0.132	2.10541e-22	0	TMEM176A
NINJ1	2.3745e-26	0.985903	0.624	0.448	2.40727e-22	0	NINJ1
ZNF385A	2.63558e-26	1.73082	0.243	0.095	2.67195e-22	0	ZNF385A
SEC14L1	3.00317e-26	1.01397	0.471	0.268	3.04462e-22	0	SEC14L1
MRPL18	4.14862e-26	0.758005	0.831	0.728	4.20587e-22	0	MRPL18
BTF3	5.52146e-26	0.341694	0.987	0.943	5.59766e-22	0	BTF3
MFSD1	5.79729e-26	0.984837	0.47	0.264	5.87729e-22	0	MFSD1
ARPC4	1.43832e-25	0.847192	0.631	0.435	1.45817e-21	0	ARPC4
CLIC1	3.0264e-25	0.474918	0.943	0.801	3.06816e-21	0	CLIC1
RPS13	4.94092e-25	0.265069	1	0.994	5.0091e-21	0	RPS13
FKBP5	6.55832e-25	0.742853	0.553	0.328	6.64882e-21	0	FKBP5
CAPZB	8.19625e-25	0.684145	0.73	0.569	8.30935e-21	0	CAPZB
JOSD1	8.39978e-25	0.973461	0.441	0.242	8.51569e-21	0	JOSD1
EPB41L2	8.42927e-25	1.76182	0.162	0.048	8.54559e-21	0	EPB41L2
PPIA	1.01142e-24	0.399572	0.952	0.867	1.02538e-20	0	PPIA
IKBIP	1.15405e-24	1.44404	0.26	0.108	1.16998e-20	0	IKBIP
CELF2	1.38433e-24	0.702031	0.612	0.392	1.40344e-20	0	CELF2
CFLAR	1.54336e-24	0.694044	0.791	0.595	1.56466e-20	0	CFLAR
MIF4GD	1.61556e-24	1.4182	0.312	0.148	1.63786e-20	0	MIF4GD
HMGB2	1.6465e-24	0.678243	0.732	0.528	1.66922e-20	0	HMGB2
CD58	1.85763e-24	1.27274	0.346	0.169	1.88327e-20	0	CD58
OSER1	1.99603e-24	0.948355	0.477	0.278	2.02358e-20	0	OSER1
GABARAPL2	3.12521e-24	0.85515	0.732	0.561	3.16834e-20	0	GABARAPL2
EREG	3.31696e-24	0.489039	0.291	0.124	3.36273e-20	0	EREG
HEXB	5.53807e-24	0.709338	0.618	0.396	5.6145e-20	0	HEXB
LILRA2	5.70417e-24	1.95262	0.154	0.046	5.78289e-20	0	LILRA2
TM6SF1	6.19312e-24	2.07301	0.125	0.032	6.27859e-20	0	TM6SF1
SNX8	6.34101e-24	1.43591	0.27	0.118	6.42851e-20	0	SNX8
DNAJB6	6.55804e-24	0.480283	0.909	0.835	6.64854e-20	0	DNAJB6
DDAH2	7.52317e-24	0.929928	0.586	0.394	7.62699e-20	0	DDAH2
MALT1	7.75835e-24	1.30048	0.287	0.129	7.86541e-20	0	MALT1
FKBP1A	9.85338e-24	0.519131	0.8	0.614	9.98936e-20	0	FKBP1A
DRAP1	1.46044e-23	0.74966	0.667	0.483	1.48059e-19	0	DRAP1
B2M	2.37891e-23	0.355762	1	0.997	2.41174e-19	0	B2M
SELK	2.45277e-23	0.644585	0.838	0.767	2.48662e-19	0	SELK
PRDM1	2.9103e-23	1.21375	0.293	0.129	2.95046e-19	0	PRDM1
RAPGEF1	4.02502e-23	1.12367	0.344	0.169	4.08056e-19	0	RAPGEF1
C14orf166	4.10966e-23	0.628526	0.713	0.529	4.16638e-19	0	C14orf166
GRASP	4.30009e-23	1.58682	0.135	0.036	4.35944e-19	0	GRASP
CD4	4.66721e-23	1.03701	0.376	0.191	4.73162e-19	0	CD4
RBM3	5.5752e-23	0.573195	0.791	0.64	5.65214e-19	0	RBM3
SIPA1L1	6.72301e-23	1.33786	0.295	0.137	6.81579e-19	0	SIPA1L1
SERP1	8.44751e-23	0.392603	0.943	0.86	8.56409e-19	0	SERP1
PPIF	8.81866e-23	1.00293	0.394	0.213	8.94036e-19	0	PPIF
SAT1	1.16068e-22	0.453363	0.998	0.963	1.1767e-18	0	SAT1
SERPINB1	1.53607e-22	0.644088	0.696	0.52	1.55727e-18	0	SERPINB1
USP36	1.90148e-22	1.03576	0.432	0.249	1.92772e-18	0	USP36
ANP32B	1.99794e-22	0.599834	0.768	0.613	2.02551e-18	0	ANP32B
KDM6B	2.01344e-22	0.698939	0.641	0.453	2.04123e-18	0	KDM6B
RASGRP3	2.4595e-22	1.61943	0.146	0.043	2.49345e-18	0	RASGRP3
GPR132	2.47955e-22	1.06493	0.169	0.053	2.51377e-18	0	GPR132
SLC31A2	2.70112e-22	1.04556	0.375	0.189	2.73839e-18	0	SLC31A2
FTH1	3.28607e-22	0.286599	1	0.999	3.33142e-18	0	FTH1
CAMK1	4.50265e-22	1.62702	0.209	0.081	4.56478e-18	0	CAMK1
RP11-138A9.1	4.84208e-22	0.480455	0.483	0.268	4.9089e-18	0	RP11-138A9.1
OSM	5.03413e-22	1.22371	0.192	0.068	5.1036e-18	0	OSM
DNAJB1	5.14781e-22	0.608931	0.966	0.953	5.21885e-18	0	DNAJB1
CSF3R	5.51796e-22	1.22814	0.27	0.118	5.59411e-18	0	CSF3R
COMMD6	7.67103e-22	0.392182	0.954	0.842	7.77689e-18	0	COMMD6
PSME1	8.24126e-22	0.645936	0.732	0.552	8.35499e-18	0	PSME1
MIR181A1HG	8.80019e-22	1.92461	0.152	0.048	8.92164e-18	0	MIR181A1HG
STK17B	9.33613e-22	0.582195	0.612	0.41	9.46497e-18	0	STK17B
CASP1	1.15257e-21	0.900692	0.399	0.211	1.16847e-17	0	CASP1
SLC38A1	1.31089e-21	0.948045	0.278	0.123	1.32898e-17	0	SLC38A1
DUSP4	1.48518e-21	0.987009	0.432	0.257	1.50568e-17	0	DUSP4
BASP1	1.69336e-21	0.547724	0.454	0.246	1.71673e-17	0	BASP1
UBE2D3	1.75781e-21	0.402665	0.914	0.862	1.78207e-17	0	UBE2D3
IRF4	1.88463e-21	1.64714	0.146	0.045	1.91064e-17	0	IRF4
ACTR3	2.28889e-21	0.687361	0.681	0.512	2.32048e-17	0	ACTR3
EIF2AK4	2.35458e-21	1.35958	0.3	0.151	2.38707e-17	0	EIF2AK4
CD84	2.73736e-21	1.30843	0.196	0.072	2.77514e-17	0	CD84
COX4I1	2.74904e-21	0.343579	0.975	0.921	2.78698e-17	0	COX4I1
ATF5	3.16049e-21	1.63981	0.247	0.11	3.20411e-17	0	ATF5
ARHGAP18	3.74364e-21	0.666518	0.549	0.337	3.7953e-17	0	ARHGAP18
CCL4L2	4.42889e-21	1.39846	0.165	0.056	4.49001e-17	0	CCL4L2
CCND2	5.23006e-21	0.926806	0.226	0.088	5.30224e-17	0	CCND2
ARL6IP5	6.46369e-21	0.738799	0.711	0.552	6.55289e-17	0	ARL6IP5
COPS3	8.20895e-21	1.06561	0.352	0.185	8.32224e-17	0	COPS3
CDC42SE1	9.71724e-21	0.976711	0.527	0.351	9.85133e-17	0	CDC42SE1
HIGD2A	1.16396e-20	0.471433	0.827	0.672	1.18003e-16	0	HIGD2A
NGLY1	1.27884e-20	1.36185	0.274	0.13	1.29649e-16	0	NGLY1
ATP6V1B2	1.39234e-20	0.824647	0.477	0.289	1.41156e-16	0	ATP6V1B2
PTGER4	2.00971e-20	1.00993	0.3	0.143	2.03744e-16	0	PTGER4
SUPT4H1	2.18201e-20	0.655687	0.603	0.419	2.21212e-16	0	SUPT4H1
NAP1L1	2.22087e-20	0.459413	0.954	0.883	2.25152e-16	0	NAP1L1
ARHGAP30	2.27494e-20	1.06359	0.289	0.136	2.30633e-16	0	ARHGAP30
IL16	6.04654e-20	1.34402	0.139	0.043	6.12998e-16	0	IL16
OSTF1	6.18411e-20	0.696783	0.527	0.335	6.26945e-16	0	OSTF1
CCL3L3	6.5623e-20	1.88706	0.133	0.04	6.65286e-16	0	CCL3L3
TPI1	1.02814e-19	0.443807	0.859	0.723	1.04233e-15	0	TPI1
ITGA4	1.09197e-19	1.11472	0.135	0.04	1.10703e-15	0	ITGA4
CLEC4E	1.13414e-19	2.03396	0.152	0.051	1.1498e-15	0	CLEC4E
ACAP1	1.39774e-19	0.449647	0.321	0.147	1.41703e-15	0	ACAP1
PLAU	2.88907e-19	1.34206	0.264	0.127	2.92894e-15	0	PLAU
PSTPIP1	3.01982e-19	1.04527	0.148	0.048	3.06149e-15	0	PSTPIP1
METRNL	3.07527e-19	0.87086	0.399	0.23	3.11771e-15	0	METRNL
ATP5L	3.42991e-19	0.343567	0.958	0.902	3.47725e-15	0	ATP5L
FPR1	3.42995e-19	1.30129	0.264	0.123	3.47728e-15	0	FPR1
PTPN1	3.66695e-19	0.966391	0.471	0.306	3.71755e-15	0	PTPN1
ZEB2	4.21898e-19	0.617927	0.468	0.263	4.2772e-15	0	ZEB2
BTG1	4.52914e-19	0.288788	0.875	0.746	4.59165e-15	0	BTG1
DEF6	5.7191e-19	1.02337	0.234	0.102	5.79803e-15	0	DEF6
ATP6V1H	6.12608e-19	1.10396	0.43	0.272	6.21062e-15	0	ATP6V1H
HMGN1	6.22694e-19	0.451741	0.873	0.757	6.31287e-15	0	HMGN1
ADAM19	6.42081e-19	1.74154	0.103	0.026	6.50942e-15	0	ADAM19
B3GNT5	6.5039e-19	0.911923	0.506	0.33	6.59365e-15	0	B3GNT5
ID3	7.10095e-19	1.14237	0.454	0.29	7.19894e-15	0	ID3
AP2M1	7.30551e-19	0.644074	0.62	0.435	7.40633e-15	0	AP2M1
HERPUD1	7.32831e-19	0.570363	0.791	0.685	7.42944e-15	0	HERPUD1
ELMO1	8.34699e-19	0.878446	0.257	0.115	8.46218e-15	0	ELMO1
EIF3K	8.88523e-19	0.405846	0.886	0.762	9.00785e-15	0	EIF3K
ERCC1	1.07826e-18	0.916474	0.456	0.294	1.09314e-14	0	ERCC1
RNF130	1.08217e-18	0.691844	0.563	0.393	1.0971e-14	0	RNF130
RASGEF1B	1.12534e-18	0.962682	0.471	0.29	1.14086e-14	0	RASGEF1B
EIF3G	1.13519e-18	0.49483	0.747	0.573	1.15086e-14	0	EIF3G
DENND4A	1.20191e-18	1.19567	0.283	0.141	1.2185e-14	0	DENND4A
CHORDC1	1.47726e-18	0.487732	0.684	0.525	1.49765e-14	0	CHORDC1
AKIRIN2	1.58104e-18	0.981351	0.43	0.261	1.60286e-14	0	AKIRIN2
HSPD1	1.72985e-18	0.544983	0.943	0.904	1.75372e-14	0	HSPD1
SAMSN1	1.7938e-18	0.297351	0.557	0.325	1.81856e-14	0	SAMSN1
RSL24D1	1.91599e-18	0.477644	0.681	0.504	1.94243e-14	0	RSL24D1
LRRFIP1	2.24445e-18	0.641835	0.842	0.733	2.27543e-14	0	LRRFIP1
MEF2A	2.53795e-18	1.20828	0.329	0.18	2.57297e-14	0	MEF2A
SYNGR2	2.55887e-18	0.679893	0.734	0.574	2.59418e-14	0	SYNGR2
LPCAT2	2.74624e-18	1.23902	0.249	0.117	2.78414e-14	0	LPCAT2
APAF1	2.97243e-18	2.08514	0.135	0.045	3.01345e-14	0	APAF1
EVI2B	3.41038e-18	0.387491	0.606	0.353	3.45744e-14	0	EVI2B
SLC43A2	4.21933e-18	0.841013	0.363	0.203	4.27755e-14	0	SLC43A2
TPM3	4.28115e-18	0.47079	0.848	0.712	4.34023e-14	0	TPM3
ACTG1	4.60203e-18	0.341354	0.992	0.954	4.66554e-14	0	ACTG1
VPS29	4.97545e-18	0.632168	0.622	0.459	5.04411e-14	0	VPS29
M6PR	5.1098e-18	0.661649	0.582	0.405	5.18032e-14	0	M6PR
DBNL	6.22081e-18	0.86951	0.464	0.305	6.30665e-14	0	DBNL
NPM1	7.05887e-18	0.262522	0.964	0.888	7.15629e-14	0	NPM1
TUBB	7.68357e-18	0.803296	0.69	0.521	7.78961e-14	0	TUBB
ENG	8.00723e-18	0.739152	0.314	0.159	8.11773e-14	0	ENG
LAP3	8.98647e-18	0.81055	0.471	0.295	9.11048e-14	0	LAP3
DOCK10	9.45837e-18	1.11686	0.196	0.08	9.5889e-14	0	DOCK10
DAPP1	1.10919e-17	1.40952	0.247	0.117	1.12449e-13	0	DAPP1
POLR1D	1.1513e-17	0.589132	0.683	0.516	1.16718e-13	0	POLR1D
HMGA1	1.21033e-17	0.741512	0.483	0.314	1.22703e-13	0	HMGA1
EIF3H	1.23361e-17	0.400041	0.861	0.698	1.25064e-13	0	EIF3H
PSME2	1.38155e-17	0.661311	0.608	0.429	1.40061e-13	0	PSME2
TRAF1	1.3933e-17	1.2401	0.131	0.042	1.41252e-13	0	TRAF1
PGLS	1.7158e-17	0.623701	0.644	0.486	1.73948e-13	0	PGLS
ZBTB1	1.72977e-17	0.939739	0.302	0.154	1.75364e-13	0	ZBTB1
ADAM28	1.74366e-17	0.912787	0.114	0.033	1.76772e-13	0	ADAM28
LTB	1.94735e-17	0.44207	0.293	0.134	1.97423e-13	0	LTB
YPEL5	2.23318e-17	0.52683	0.724	0.631	2.264e-13	0	YPEL5
FGD4	2.31875e-17	1.09109	0.338	0.191	2.35075e-13	0	FGD4
FNBP1	2.57209e-17	0.651105	0.49	0.311	2.60758e-13	0	FNBP1
VDR	2.93064e-17	1.21461	0.251	0.122	2.97108e-13	0	VDR
SHKBP1	3.4158e-17	0.916246	0.35	0.2	3.46293e-13	0	SHKBP1
TPMT	3.49366e-17	1.13421	0.329	0.19	3.54188e-13	0	TPMT
NXT1	3.73507e-17	0.917293	0.451	0.296	3.78661e-13	0	NXT1
EPB41L3	4.02505e-17	1.67899	0.125	0.041	4.08059e-13	0	EPB41L3
RASSF2	4.92173e-17	1.53073	0.108	0.031	4.98965e-13	0	RASSF2
IFI16	6.003e-17	0.658257	0.517	0.333	6.08584e-13	0	IFI16
MMP9	6.59924e-17	0.958928	0.106	0.031	6.69031e-13	0	MMP9
GNAQ	6.9665e-17	0.789483	0.557	0.403	7.06264e-13	0	GNAQ
VDAC1	7.806e-17	0.585102	0.669	0.508	7.91373e-13	0	VDAC1
HLA-C	8.04698e-17	0.26398	0.983	0.95	8.15802e-13	0	HLA-C
PTPN6	8.57905e-17	0.777689	0.369	0.208	8.69744e-13	0	PTPN6
MAP1LC3B	9.17388e-17	0.531199	0.783	0.664	9.30048e-13	0	MAP1LC3B
ATP5C1	9.44988e-17	0.599565	0.654	0.497	9.58029e-13	0	ATP5C1
CXCL8	1.06752e-16	1.01366	0.534	0.381	1.08226e-12	0	CXCL8
PABPC1	1.08604e-16	0.301539	0.994	0.96	1.10103e-12	0	PABPC1
LMBR1L	1.61371e-16	1.14258	0.257	0.128	1.63598e-12	0	LMBR1L
CCR7	1.67842e-16	0.920624	0.257	0.121	1.70158e-12	0	CCR7
GRB2	1.8464e-16	0.663871	0.574	0.411	1.87188e-12	0	GRB2
MAP2K1	2.05399e-16	0.945862	0.361	0.212	2.08234e-12	0	MAP2K1
CARD16	2.07739e-16	0.403046	0.477	0.279	2.10606e-12	0	CARD16
BCAS2	2.10615e-16	0.576729	0.548	0.384	2.13521e-12	0	BCAS2
SSR3	2.57267e-16	0.472112	0.7	0.521	2.60817e-12	0	SSR3
RHOF	2.62253e-16	1.03846	0.293	0.154	2.65872e-12	0	RHOF
PRPF38B	2.6984e-16	0.647475	0.625	0.481	2.73564e-12	0	PRPF38B
MICAL1	2.84056e-16	1.2605	0.209	0.094	2.87976e-12	0	MICAL1
SVBP	2.98129e-16	1.1826	0.333	0.2	3.02243e-12	0	SVBP
MOB1A	3.31731e-16	0.551088	0.646	0.486	3.36309e-12	0	MOB1A
FAM96A	3.80571e-16	0.770086	0.452	0.293	3.85823e-12	0	FAM96A
TPP1	5.22073e-16	0.510182	0.656	0.471	5.29278e-12	0	TPP1
SRGAP1	5.60136e-16	1.38194	0.224	0.108	5.67866e-12	0	SRGAP1
ARHGAP15	5.61286e-16	0.792712	0.209	0.089	5.69032e-12	0	ARHGAP15
FAM105A	7.98489e-16	1.30983	0.221	0.106	8.09508e-12	0	FAM105A
FUOM	9.41734e-16	0.827926	0.327	0.179	9.54729e-12	0	FUOM
N4BP2L1	1.05376e-15	1.04355	0.304	0.168	1.0683e-11	0	N4BP2L1
RAB20	1.08701e-15	0.997084	0.394	0.248	1.10201e-11	0	RAB20
FCGRT	1.24337e-15	0.315496	0.785	0.604	1.26053e-11	0	FCGRT
CYLD	1.70296e-15	0.770138	0.42	0.259	1.72646e-11	0	CYLD
ARMCX6	1.71782e-15	1.02278	0.31	0.177	1.74153e-11	0	ARMCX6
BST2	2.24407e-15	0.468586	0.665	0.475	2.27504e-11	0	BST2
NCKAP1L	2.27989e-15	0.769027	0.279	0.141	2.31135e-11	0	NCKAP1L
ESD	2.37273e-15	0.663355	0.506	0.346	2.40548e-11	0	ESD
GNAI2	2.49956e-15	0.467386	0.652	0.489	2.53405e-11	0	GNAI2
DUSP2	2.52467e-15	0.567616	0.375	0.215	2.55951e-11	0	DUSP2
CCRL2	3.41277e-15	0.613332	0.297	0.155	3.45987e-11	0	CCRL2
RAB8B	3.46455e-15	0.767899	0.264	0.132	3.51237e-11	0	RAB8B
CCNH	3.79027e-15	0.253283	0.475	0.294	3.84258e-11	0	CCNH
COPE	4.274e-15	0.530351	0.69	0.548	4.33298e-11	0	COPE
TMEM70	4.30348e-15	0.942231	0.458	0.317	4.36287e-11	0	TMEM70
CLN8	4.40215e-15	1.03368	0.411	0.275	4.4629e-11	0	CLN8
NR4A1	4.58403e-15	0.565642	0.785	0.666	4.64729e-11	0	NR4A1
CXorf40B	4.73331e-15	1.42691	0.19	0.086	4.79863e-11	0	CXorf40B
SAT2	5.53397e-15	0.726814	0.582	0.431	5.61034e-11	0	SAT2
NDUFB5	6.08448e-15	0.581882	0.606	0.438	6.16844e-11	0	NDUFB5
HNRNPDL	6.09907e-15	0.371775	0.859	0.767	6.18323e-11	0	HNRNPDL
VDAC2	6.75564e-15	0.51517	0.702	0.559	6.84887e-11	0	VDAC2
NABP1	6.91291e-15	0.692093	0.563	0.404	7.0083e-11	0	NABP1
CHST11	7.35024e-15	1.1846	0.19	0.084	7.45168e-11	0	CHST11
RP11-796E2.4	7.68815e-15	0.999773	0.209	0.095	7.79425e-11	0	RP11-796E2.4
PDLIM7	8.7901e-15	1.16007	0.234	0.118	8.91141e-11	0	PDLIM7
IRF8	1.16007e-14	0.951367	0.302	0.167	1.17608e-10	0	IRF8
GSTK1	1.1703e-14	0.53992	0.635	0.478	1.18645e-10	0	GSTK1
OSTC	1.2256e-14	0.70115	0.548	0.408	1.24251e-10	0	OSTC
ROCK1	1.47189e-14	0.642855	0.595	0.457	1.4922e-10	0	ROCK1
ATP5G2	1.78105e-14	0.311529	0.951	0.88	1.80563e-10	0	ATP5G2
SH3KBP1	1.91676e-14	0.907731	0.323	0.189	1.94321e-10	0	SH3KBP1
ST3GAL6	2.01195e-14	1.35343	0.228	0.115	2.03971e-10	0	ST3GAL6
TOR3A	2.15605e-14	1.03363	0.304	0.174	2.18581e-10	0	TOR3A
BTN2A2	2.18443e-14	1.25247	0.175	0.076	2.21458e-10	0	BTN2A2
BIN2	2.35536e-14	0.72788	0.196	0.086	2.38786e-10	0	BIN2
CCL4	2.47799e-14	1.02117	0.257	0.132	2.51218e-10	0	CCL4
BCL2L11	2.79582e-14	0.897477	0.3	0.169	2.8344e-10	0	BCL2L11
APRT	3.28784e-14	0.417052	0.749	0.603	3.33321e-10	0	APRT
RHOC	3.29083e-14	0.553287	0.542	0.377	3.33625e-10	0	RHOC
NIPSNAP3A	3.78576e-14	1.29484	0.202	0.097	3.838e-10	0	NIPSNAP3A
DPYSL2	3.89855e-14	0.884052	0.397	0.262	3.95235e-10	0	DPYSL2
FLOT1	3.92175e-14	0.653641	0.582	0.445	3.97587e-10	0	FLOT1
GK	4.57072e-14	0.662756	0.477	0.332	4.6338e-10	0	GK
NDEL1	4.94222e-14	0.928094	0.306	0.177	5.01043e-10	0	NDEL1
HHEX	5.02441e-14	1.42693	0.131	0.05	5.09374e-10	0	HHEX
RIN3	5.41135e-14	1.05999	0.192	0.088	5.48602e-10	0	RIN3
EIF3F	5.46116e-14	0.404431	0.812	0.682	5.53652e-10	0	EIF3F
YWHAH	5.66529e-14	0.867868	0.454	0.322	5.74347e-10	0	YWHAH
FERMT3	5.976e-14	0.720198	0.298	0.163	6.05847e-10	0	FERMT3
IER3	6.25579e-14	0.653313	0.698	0.571	6.34212e-10	0	IER3
COX5A	7.60444e-14	0.447775	0.73	0.6	7.70938e-10	0	COX5A
NFAT5	8.17381e-14	0.989686	0.395	0.265	8.28661e-10	0	NFAT5
UBE2E1	8.4817e-14	0.835676	0.418	0.284	8.59875e-10	0	UBE2E1
HPRT1	8.95071e-14	0.844671	0.333	0.202	9.07423e-10	0	HPRT1
DOK1	1.10909e-13	1.44893	0.139	0.056	1.1244e-09	0	DOK1
CHD1	1.37974e-13	0.537731	0.559	0.402	1.39878e-09	0	CHD1
LILRB2	1.50796e-13	0.938983	0.118	0.042	1.52877e-09	0	LILRB2
LY96	1.62549e-13	0.529619	0.454	0.283	1.64792e-09	0	LY96
UNC119	1.80934e-13	1.07024	0.243	0.13	1.83431e-09	0	UNC119
ZYX	1.9638e-13	0.653558	0.367	0.222	1.9909e-09	0	ZYX
GOLIM4	2.28882e-13	1.10236	0.285	0.164	2.3204e-09	0	GOLIM4
FOSL2	2.31916e-13	0.618756	0.595	0.459	2.35116e-09	0	FOSL2
LINC01420	2.33633e-13	0.610643	0.563	0.438	2.36857e-09	0	LINC01420
PNRC1	2.55692e-13	0.431467	0.665	0.53	2.59221e-09	0	PNRC1
SH3BP1	2.60935e-13	1.11492	0.163	0.07	2.64536e-09	0	SH3BP1
ARHGAP4	2.8503e-13	0.84181	0.198	0.092	2.88964e-09	0	ARHGAP4
C7orf73	3.25124e-13	0.51356	0.597	0.448	3.2961e-09	0	C7orf73
ARMCX1	3.46108e-13	1.45871	0.137	0.055	3.50884e-09	0	ARMCX1
PAPD5	3.58194e-13	1.1857	0.291	0.173	3.63137e-09	0	PAPD5
CACUL1	3.59747e-13	0.869734	0.384	0.257	3.64712e-09	0	CACUL1
DEK	3.91473e-13	0.562676	0.694	0.548	3.96876e-09	0	DEK
CD14	4.04523e-13	0.899999	0.262	0.14	4.10106e-09	0	CD14
ARL6IP4	4.85908e-13	0.389771	0.819	0.702	4.92613e-09	0	ARL6IP4
FNIP2	4.88584e-13	0.974671	0.498	0.373	4.95326e-09	0	FNIP2
SLC7A5	6.09673e-13	0.80214	0.278	0.154	6.18087e-09	0	SLC7A5
RTFDC1	6.70317e-13	0.772748	0.399	0.269	6.79567e-09	0	RTFDC1
EIF3D	6.8005e-13	0.444627	0.58	0.434	6.89435e-09	0	EIF3D
CYBB	8.89988e-13	0.429621	0.39	0.224	9.0227e-09	0	CYBB
CHCHD3	9.07346e-13	0.977768	0.306	0.187	9.19867e-09	0	CHCHD3
SYAP1	1.20285e-12	0.622126	0.656	0.546	1.21945e-08	0	SYAP1
IKZF1	1.21073e-12	0.756197	0.162	0.07	1.22743e-08	0	IKZF1
RNF13	1.25264e-12	0.593906	0.529	0.383	1.26993e-08	0	RNF13
SLC8B1	1.31287e-12	1.00989	0.268	0.154	1.33099e-08	0	SLC8B1
HEXA	1.33145e-12	0.643066	0.458	0.317	1.34982e-08	0	HEXA
TUBA1A	1.34924e-12	0.594209	0.578	0.436	1.36786e-08	0	TUBA1A
CD93	1.45531e-12	0.793737	0.122	0.046	1.4754e-08	0	CD93
MAX	1.49661e-12	0.701609	0.39	0.259	1.51726e-08	0	MAX
LILRB3	1.50736e-12	0.941532	0.26	0.144	1.52816e-08	0	LILRB3
CSK	1.76444e-12	0.862332	0.226	0.117	1.78879e-08	0	CSK
TIGAR	1.76639e-12	1.11073	0.156	0.069	1.79076e-08	0	TIGAR
HSPA1A	1.95768e-12	0.338695	0.985	0.966	1.9847e-08	0	HSPA1A
HSPB1	1.99596e-12	0.666093	0.962	0.889	2.02351e-08	0	HSPB1
ZMIZ1	2.05531e-12	1.03786	0.236	0.128	2.08368e-08	0	ZMIZ1
RCSD1	2.30918e-12	0.918452	0.152	0.065	2.34105e-08	0	RCSD1
RWDD1	2.39837e-12	0.468706	0.635	0.49	2.43146e-08	0	RWDD1
UPP1	3.08924e-12	0.346794	0.715	0.556	3.13188e-08	0	UPP1
ANXA5	3.17361e-12	0.364682	0.753	0.598	3.2174e-08	0	ANXA5
DNTTIP2	3.21756e-12	0.603587	0.479	0.34	3.26197e-08	0	DNTTIP2
ARHGEF2	3.23102e-12	0.959103	0.342	0.223	3.27561e-08	0	ARHGEF2
RAB8A	3.48912e-12	0.834253	0.376	0.249	3.53727e-08	0	RAB8A
TBC1D22A	3.53203e-12	1.15236	0.181	0.088	3.58077e-08	0	TBC1D22A
NUDT1	3.75248e-12	0.990902	0.276	0.163	3.80427e-08	0	NUDT1
ERICH1	4.06648e-12	0.914932	0.354	0.237	4.1226e-08	0	ERICH1
TCP1	4.2575e-12	0.466521	0.686	0.574	4.31625e-08	0	TCP1
DNAJC4	4.4602e-12	0.797859	0.428	0.31	4.52175e-08	0	DNAJC4
UVRAG	4.53465e-12	1.2755	0.2	0.104	4.59723e-08	0	UVRAG
TAGAP	4.54147e-12	0.553581	0.222	0.109	4.60414e-08	0	TAGAP
BEX4	4.93525e-12	0.789315	0.386	0.262	5.00336e-08	0	BEX4
PMAIP1	5.15735e-12	0.473289	0.614	0.49	5.22852e-08	0	PMAIP1
CNBP	5.18404e-12	0.28902	0.8	0.665	5.25558e-08	0	CNBP
VPS35	5.66e-12	0.593651	0.466	0.329	5.7381e-08	0	VPS35
LAIR1	6.58713e-12	0.624718	0.317	0.184	6.67804e-08	0	LAIR1
SKIL	6.61149e-12	0.482746	0.527	0.377	6.70273e-08	0	SKIL
AOAH	6.97058e-12	1.33302	0.129	0.053	7.06677e-08	0	AOAH
TRMT1	7.38018e-12	0.880456	0.234	0.126	7.48202e-08	0	TRMT1
ARL5B	7.63306e-12	0.940837	0.344	0.225	7.7384e-08	0	ARL5B
TBCB	8.75134e-12	0.607069	0.498	0.362	8.87211e-08	0	TBCB
ITM2B	8.84437e-12	0.351928	0.939	0.838	8.96642e-08	0	ITM2B
TNFSF12	9.71221e-12	1.18559	0.247	0.142	9.84623e-08	0	TNFSF12
FAM210A	1.00282e-11	1.27486	0.194	0.099	1.01666e-07	0	FAM210A
ADPGK	1.22803e-11	0.541139	0.414	0.274	1.24498e-07	0	ADPGK
PGAM1	1.22982e-11	0.448212	0.591	0.45	1.24679e-07	0	PGAM1
IL1RN	1.25637e-11	0.553839	0.222	0.118	1.27371e-07	0	IL1RN
CTA-384D8.34	1.28159e-11	1.91644	0.144	0.067	1.29928e-07	0	CTA-384D8.34
LDHA	1.32899e-11	0.353563	0.84	0.731	1.34733e-07	0	LDHA
STX4	1.34782e-11	0.62781	0.473	0.343	1.36642e-07	0	STX4
HMHA1	1.36303e-11	0.721281	0.224	0.118	1.38184e-07	0	HMHA1
CLK1	1.4484e-11	0.556222	0.817	0.727	1.46839e-07	0	CLK1
TREM2	1.53732e-11	0.480831	0.285	0.159	1.55854e-07	0	TREM2
SF3B5	1.70374e-11	0.431539	0.652	0.517	1.72725e-07	0	SF3B5
SSR1	1.75227e-11	0.566069	0.546	0.421	1.77645e-07	0	SSR1
MOB3A	1.75908e-11	0.739903	0.278	0.163	1.78336e-07	0	MOB3A
MYL12A	1.81618e-11	0.344804	0.926	0.821	1.84125e-07	0	MYL12A
RANBP2	2.053e-11	0.832331	0.413	0.293	2.08133e-07	0	RANBP2
PICALM	2.11616e-11	0.779684	0.433	0.318	2.14536e-07	0	PICALM
ZFAND1	2.22888e-11	0.935157	0.285	0.174	2.25964e-07	0	ZFAND1
BANP	2.37928e-11	1.21406	0.148	0.068	2.41212e-07	0	BANP
MYO1G	2.53768e-11	0.695207	0.251	0.138	2.5727e-07	0	MYO1G
KLF4	2.54608e-11	0.53708	0.565	0.431	2.58122e-07	0	KLF4
CENPW	2.56322e-11	1.29671	0.158	0.073	2.59859e-07	0	CENPW
CARD19	2.70894e-11	0.75444	0.356	0.238	2.74632e-07	0	CARD19
PARL	2.82858e-11	0.728684	0.323	0.205	2.86762e-07	0	PARL
GIMAP2	2.96041e-11	0.786253	0.146	0.064	3.00126e-07	0	GIMAP2
SNHG15	3.10136e-11	0.672551	0.451	0.318	3.14416e-07	0	SNHG15
CTTNBP2NL	3.31828e-11	1.22625	0.196	0.105	3.36408e-07	0	CTTNBP2NL
OXA1L	3.58054e-11	0.594768	0.479	0.353	3.62996e-07	0	OXA1L
JMJD1C	3.76939e-11	0.605456	0.587	0.478	3.8214e-07	0	JMJD1C
ATF4	3.83212e-11	0.379728	0.831	0.722	3.885e-07	0	ATF4
CCR6	4.07308e-11	0.264705	0.106	0.039	4.12929e-07	0	CCR6
CRYL1	4.13062e-11	1.04023	0.209	0.113	4.18762e-07	0	CRYL1
COMMD8	4.70982e-11	0.828555	0.226	0.124	4.77482e-07	0	COMMD8
CD163	4.83008e-11	0.849301	0.24	0.132	4.89673e-07	0	CD163
ANKRD11	5.11727e-11	0.714808	0.449	0.325	5.18789e-07	0	ANKRD11
SRGAP2C	5.93574e-11	1.096	0.207	0.112	6.01765e-07	0	SRGAP2C
GNG5	6.54304e-11	0.344779	0.878	0.75	6.63334e-07	0	GNG5
HMGN2	6.69005e-11	0.508557	0.835	0.721	6.78237e-07	0	HMGN2
PILRA	6.90444e-11	0.659257	0.298	0.177	6.99972e-07	0	PILRA
NQO2	7.00311e-11	0.805281	0.403	0.292	7.09975e-07	0	NQO2
NAGK	7.89741e-11	0.814244	0.314	0.2	8.00639e-07	0	NAGK
ARL8B	7.92166e-11	0.765813	0.399	0.287	8.03098e-07	0	ARL8B
OLA1	9.03369e-11	0.622079	0.426	0.303	9.15836e-07	0	OLA1
C6orf48	9.18052e-11	0.34005	0.81	0.682	9.30721e-07	0	C6orf48
UBE2E2	9.6916e-11	0.971333	0.259	0.155	9.82535e-07	0	UBE2E2
SCNM1	9.89764e-11	0.783726	0.289	0.179	1.00342e-06	0	SCNM1
EIF4EBP1	1.02016e-10	0.637984	0.43	0.304	1.03424e-06	0	EIF4EBP1
TPRKB	1.04592e-10	0.717609	0.365	0.252	1.06036e-06	0	TPRKB
BTK	1.10487e-10	1.34652	0.112	0.045	1.12012e-06	0	BTK
XAF1	1.12333e-10	1.02367	0.251	0.148	1.13883e-06	0	XAF1
HSD17B10	1.29641e-10	0.667912	0.384	0.265	1.3143e-06	0	HSD17B10
PSMG2	1.50049e-10	0.62587	0.479	0.357	1.52119e-06	0	PSMG2
REV3L	1.5641e-10	0.975362	0.314	0.207	1.58568e-06	0	REV3L
NUDT3	1.98135e-10	0.858093	0.35	0.244	2.00869e-06	0	NUDT3
SLC25A3	2.20433e-10	0.331772	0.812	0.726	2.23475e-06	0	SLC25A3
NUP62	2.27119e-10	0.994958	0.283	0.181	2.30253e-06	0	NUP62
HSPE1	2.33437e-10	0.254325	0.954	0.959	2.36659e-06	0	HSPE1
ITGAM	2.37275e-10	0.936738	0.131	0.057	2.40549e-06	0	ITGAM
ZFAND2A	2.80281e-10	0.735386	0.707	0.599	2.84149e-06	0	ZFAND2A
MAD2L2	3.06516e-10	0.842582	0.27	0.167	3.10745e-06	0	MAD2L2
CHMP4A	3.13159e-10	0.479549	0.42	0.292	3.17481e-06	0	CHMP4A
PPIB	3.21767e-10	0.326344	0.726	0.608	3.26208e-06	0	PPIB
UBE2D2	4.26169e-10	0.334608	0.66	0.535	4.32051e-06	0	UBE2D2
ETS2	4.32078e-10	0.435142	0.605	0.468	4.38041e-06	0	ETS2
SETDB2	4.83701e-10	1.07603	0.162	0.08	4.90376e-06	0	SETDB2
PIP4K2A	5.06753e-10	0.626053	0.259	0.153	5.13746e-06	0	PIP4K2A
TRAPPC1	5.1759e-10	0.496125	0.568	0.453	5.24733e-06	0	TRAPPC1
C4orf3	5.24743e-10	0.397558	0.743	0.607	5.31984e-06	0	C4orf3
UBAC2	5.48034e-10	0.595479	0.35	0.235	5.55597e-06	0	UBAC2
HIST1H2BG	5.73527e-10	0.726652	0.141	0.064	5.81442e-06	0	HIST1H2BG
AMPD2	6.35409e-10	1.12596	0.162	0.082	6.44177e-06	0	AMPD2
VMA21	6.5948e-10	0.718925	0.407	0.3	6.68581e-06	0	VMA21
PHF20	6.59916e-10	0.395959	0.452	0.325	6.69023e-06	0	PHF20
UCP2	7.39168e-10	0.522917	0.538	0.407	7.49368e-06	0	UCP2
ARHGAP9	7.52761e-10	0.578112	0.124	0.053	7.63149e-06	0	ARHGAP9
TAX1BP3	8.01629e-10	0.751666	0.338	0.234	8.12692e-06	0	TAX1BP3
C19orf60	8.29693e-10	0.413206	0.597	0.466	8.41143e-06	0	C19orf60
C12orf73	8.88998e-10	1.2392	0.116	0.05	9.01266e-06	0	C12orf73
GCA	1.02241e-09	0.631227	0.38	0.261	1.03652e-05	0	GCA
RHBDF2	1.16834e-09	0.943761	0.186	0.101	1.18446e-05	0	RHBDF2
TAP1	1.32519e-09	0.626629	0.365	0.253	1.34348e-05	0	TAP1
BLOC1S1	1.37132e-09	0.356444	0.721	0.598	1.39024e-05	0	BLOC1S1
MIR155HG	1.40005e-09	1.50791	0.177	0.093	1.41937e-05	0	MIR155HG
MIS18BP1	1.50175e-09	0.804364	0.289	0.183	1.52248e-05	0	MIS18BP1
HIST3H2A	1.58266e-09	0.958693	0.209	0.117	1.6045e-05	0	HIST3H2A
CYB5R4	1.62098e-09	0.694426	0.232	0.134	1.64334e-05	0	CYB5R4
TFEC	1.68558e-09	1.45363	0.105	0.044	1.70884e-05	0	TFEC
TRA2B	1.68608e-09	0.453275	0.768	0.689	1.70934e-05	0	TRA2B
ATP6V0E1	1.77706e-09	0.300857	0.865	0.763	1.80159e-05	0	ATP6V0E1
HADHA	1.8002e-09	0.575894	0.47	0.364	1.82504e-05	0	HADHA
PCBP1	1.86827e-09	0.3159	0.783	0.667	1.89405e-05	0	PCBP1
ARFGAP3	2.05192e-09	0.693054	0.388	0.279	2.08023e-05	0	ARFGAP3
HACD4	2.13144e-09	0.609713	0.327	0.211	2.16086e-05	0	HACD4
LRRC8C	2.19545e-09	0.980983	0.122	0.055	2.22575e-05	0	LRRC8C
SRGAP2B	2.19868e-09	1.1481	0.188	0.105	2.22902e-05	0	SRGAP2B
GABARAPL1	2.24565e-09	0.412016	0.506	0.385	2.27664e-05	0	GABARAPL1
SPI1	2.25798e-09	0.647351	0.215	0.119	2.28914e-05	0	SPI1
GTF3A	2.36215e-09	0.363365	0.605	0.48	2.39475e-05	0	GTF3A
COMMD5	2.93446e-09	0.918931	0.298	0.202	2.97495e-05	0	COMMD5
LRIF1	3.19955e-09	0.68629	0.354	0.243	3.2437e-05	0	LRIF1
ACOT9	3.25497e-09	0.774996	0.291	0.191	3.29989e-05	0	ACOT9
RELT	3.53972e-09	0.854159	0.19	0.104	3.58857e-05	0	RELT
ZC3HAV1	3.69144e-09	0.479207	0.587	0.475	3.74239e-05	0	ZC3HAV1
NCF4	3.7778e-09	0.701613	0.262	0.161	3.82993e-05	0	NCF4
RNF7	3.84622e-09	0.418218	0.616	0.507	3.8993e-05	0	RNF7
HSP90AA1	4.57704e-09	0.295121	0.998	0.995	4.6402e-05	0	HSP90AA1
SLC8A1	4.7147e-09	1.33522	0.133	0.064	4.77977e-05	0	SLC8A1
AKR1A1	4.79312e-09	0.620024	0.53	0.436	4.85927e-05	0	AKR1A1
FOSB	4.81993e-09	0.313759	0.854	0.745	4.88644e-05	0	FOSB
MGST2	4.94804e-09	0.603121	0.43	0.325	5.01632e-05	0	MGST2
CMTM7	4.97349e-09	0.771872	0.325	0.223	5.04212e-05	0	CMTM7
HSPH1	5.6122e-09	0.322935	0.907	0.925	5.68965e-05	0	HSPH1
EIF5A	5.86097e-09	0.359957	0.7	0.588	5.94185e-05	0	EIF5A
SAMD9L	5.91789e-09	0.826672	0.217	0.126	5.99956e-05	0	SAMD9L
IER5	6.02842e-09	0.398201	0.713	0.606	6.11161e-05	0	IER5
PSMA1	6.759e-09	0.412742	0.591	0.479	6.85227e-05	0	PSMA1
IFI44L	7.14199e-09	0.924427	0.274	0.177	7.24055e-05	0	IFI44L
NAGA	7.49367e-09	0.825745	0.23	0.139	7.59709e-05	0	NAGA
CNN2	7.50457e-09	0.514353	0.494	0.383	7.60813e-05	0	CNN2
FCN1	7.84314e-09	1.08172	0.184	0.1	7.95137e-05	0	FCN1
C18orf21	8.63202e-09	1.07419	0.144	0.073	8.75114e-05	0	C18orf21
NAPA	8.91029e-09	0.801919	0.359	0.263	9.03325e-05	0	NAPA
C1orf56	9.7534e-09	0.911	0.321	0.218	9.888e-05	0	C1orf56
PSMB8-AS1	9.91257e-09	0.765633	0.196	0.111	0.000100494	0	PSMB8-AS1
CTD-2020K17.1	1.06234e-08	0.74528	0.11	0.048	0.0001077	0	CTD-2020K17.1
POU2F2	1.15702e-08	0.576426	0.146	0.072	0.000117298	0	POU2F2
GABARAP	1.26235e-08	0.700837	0.274	0.175	0.000127977	0	GABARAP
TAP2	1.31769e-08	0.98277	0.158	0.084	0.000133588	0	TAP2
UBE2D1	1.4333e-08	0.535856	0.452	0.337	0.000145308	0	UBE2D1
MAPKAPK3	1.44615e-08	0.692546	0.293	0.195	0.000146611	0	MAPKAPK3
GPR137B	1.55913e-08	1.1222	0.116	0.054	0.000158065	0	GPR137B
NKRF	1.56139e-08	1.13781	0.2	0.118	0.000158294	0	NKRF
ITSN2	1.68747e-08	0.446644	0.414	0.307	0.000171075	0	ITSN2
CAT	1.81004e-08	0.493507	0.432	0.321	0.000183502	0	CAT
RAP1GDS1	1.85289e-08	0.829335	0.181	0.102	0.000187846	0	RAP1GDS1
UBXN1	1.86993e-08	0.301477	0.751	0.645	0.000189574	0	UBXN1
PPP1R15A	2.14481e-08	0.601165	0.89	0.843	0.000217441	0	PPP1R15A
GNB4	2.19142e-08	0.993936	0.141	0.071	0.000222166	0	GNB4
RASSF3	2.19331e-08	0.84405	0.232	0.145	0.000222358	0	RASSF3
SYK	2.21414e-08	0.844324	0.23	0.143	0.00022447	0	SYK
AP3B1	2.28515e-08	0.90059	0.196	0.115	0.000231668	0	AP3B1
ZFYVE16	2.33306e-08	0.679763	0.291	0.196	0.000236526	0	ZFYVE16
MYADM	2.37739e-08	0.283041	0.475	0.359	0.00024102	0	MYADM
PTPN22	2.38675e-08	0.781197	0.106	0.047	0.000241969	0	PTPN22
MAP3K13	2.45936e-08	0.482914	0.532	0.42	0.00024933	0	MAP3K13
ACTR2	2.594e-08	0.294268	0.677	0.557	0.00026298	0	ACTR2
NDUFS7	2.66906e-08	0.392782	0.559	0.452	0.00027059	0	NDUFS7
SEMA4D	2.7866e-08	0.817831	0.205	0.121	0.000282506	0	SEMA4D
ADCY7	3.00055e-08	1.01421	0.137	0.069	0.000304196	0	ADCY7
CA2	3.35392e-08	1.35691	0.203	0.122	0.000340021	0	CA2
RP11-138A9.2	3.36857e-08	0.250356	0.272	0.168	0.000341505	0	RP11-138A9.2
ERP44	4.22145e-08	0.469609	0.475	0.362	0.00042797	0	ERP44
NPM3	4.2971e-08	0.788939	0.268	0.181	0.00043564	0	NPM3
BBX	4.36576e-08	0.544277	0.479	0.387	0.000442601	0	BBX
RAB4B	4.37615e-08	0.801458	0.243	0.156	0.000443654	0	RAB4B
RFTN1	4.44026e-08	1.14217	0.148	0.08	0.000450153	0	RFTN1
PRKAG2	4.65003e-08	0.771259	0.253	0.163	0.00047142	0	PRKAG2
UCHL3	4.84278e-08	0.796875	0.243	0.157	0.000490961	0	UCHL3
PAK2	4.84457e-08	0.424841	0.458	0.342	0.000491143	0	PAK2
STRAP	4.85149e-08	0.381387	0.502	0.398	0.000491844	0	STRAP
APMAP	5.51196e-08	0.658112	0.331	0.237	0.000558803	0	APMAP
ASAP1	5.89068e-08	0.654019	0.245	0.155	0.000597197	0	ASAP1
HOTAIRM1	6.25353e-08	0.799111	0.162	0.088	0.000633982	0	HOTAIRM1
FKBP4	7.22454e-08	0.469883	0.593	0.505	0.000732424	0	FKBP4
TGFB1	7.3439e-08	0.404958	0.357	0.247	0.000744524	0	TGFB1
CECR1	7.42842e-08	0.556376	0.302	0.199	0.000753093	0	CECR1
SDS	7.46283e-08	0.974144	0.105	0.048	0.000756582	0	SDS
POMP	8.38835e-08	0.255147	0.787	0.689	0.000850411	0	POMP
PHTF2	8.52958e-08	0.832176	0.162	0.089	0.000864728	0	PHTF2
PDCL3	9.07926e-08	0.70646	0.316	0.226	0.000920456	0	PDCL3
GTF2F2	9.27518e-08	0.796961	0.268	0.181	0.000940318	0	GTF2F2
TANK	9.5626e-08	0.3613	0.483	0.374	0.000969456	0	TANK
CYCS	9.61165e-08	0.387789	0.835	0.772	0.000974429	0	CYCS
C20orf27	9.93473e-08	0.656714	0.325	0.229	0.00100718	0	C20orf27
SELT	1.10984e-07	0.319355	0.57	0.456	0.00112516	0	SELT
ZFAND6	1.18836e-07	0.330245	0.525	0.405	0.00120476	0	ZFAND6
UBL3	1.24652e-07	0.469906	0.382	0.281	0.00126372	0	UBL3
ADRM1	1.25972e-07	0.332529	0.496	0.382	0.0012771	0	ADRM1
SMIM3	1.50543e-07	0.950522	0.181	0.107	0.00152621	0	SMIM3
ATP6V0D1	1.51884e-07	0.361584	0.544	0.432	0.0015398	0	ATP6V0D1
MED28	1.54022e-07	0.41564	0.422	0.318	0.00156147	0	MED28
STX7	1.58446e-07	0.515412	0.365	0.267	0.00160632	0	STX7
ICAM3	1.61088e-07	0.369232	0.325	0.221	0.00163311	0	ICAM3
PPP1CA	1.71303e-07	0.419415	0.599	0.507	0.00173667	0	PPP1CA
CCDC85B	1.73012e-07	0.311154	0.473	0.36	0.001754	0	CCDC85B
FLI1	1.7514e-07	0.58074	0.135	0.068	0.00177557	0	FLI1
PARK7	1.76624e-07	0.274535	0.738	0.644	0.00179062	0	PARK7
OBFC1	1.77268e-07	1.01486	0.162	0.093	0.00179714	0	OBFC1
ST8SIA4	1.77548e-07	0.751959	0.16	0.088	0.00179998	0	ST8SIA4
PRMT2	2.13529e-07	0.522846	0.466	0.376	0.00216475	0	PRMT2
SPAG7	2.17709e-07	0.454857	0.405	0.301	0.00220713	0	SPAG7
EDEM1	2.33141e-07	0.881771	0.251	0.171	0.00236359	0	EDEM1
IFI27L2	2.38483e-07	0.347917	0.47	0.342	0.00241774	0	IFI27L2
FAM129A	2.50553e-07	0.554692	0.34	0.248	0.00254011	0	FAM129A
EIF4A1	2.56157e-07	0.336206	0.677	0.581	0.00259692	0	EIF4A1
TWISTNB	2.68473e-07	1.1531	0.304	0.219	0.00272178	0	TWISTNB
LPXN	2.7289e-07	0.361597	0.295	0.191	0.00276656	0	LPXN
RAB5C	2.76501e-07	0.352226	0.572	0.47	0.00280317	0	RAB5C
EZH2	2.78412e-07	1.02438	0.152	0.085	0.00282255	0	EZH2
EIF4E	3.11786e-07	0.597098	0.494	0.409	0.00316088	0	EIF4E
OXSR1	3.26916e-07	0.702359	0.245	0.164	0.00331427	0	OXSR1
PTPN2	3.61279e-07	0.477863	0.447	0.348	0.00366265	0	PTPN2
TLR2	4.08139e-07	1.00843	0.196	0.123	0.00413771	0	TLR2
RQCD1	4.10296e-07	0.976861	0.207	0.132	0.00415958	0	RQCD1
CAPZA1	4.20689e-07	0.327813	0.589	0.472	0.00426494	0	CAPZA1
EIF2A	4.30316e-07	0.3966	0.416	0.315	0.00436254	0	EIF2A
PVRL2	4.42644e-07	0.692853	0.388	0.305	0.00448753	0	PVRL2
ATP5G3	4.53848e-07	0.257852	0.766	0.66	0.00460111	0	ATP5G3
IFI44	4.57771e-07	0.864099	0.217	0.138	0.00464088	0	IFI44
NUDT16	5.35387e-07	0.701463	0.279	0.197	0.00542776	0	NUDT16
MBP	5.45499e-07	0.511657	0.331	0.233	0.00553026	0	MBP
SNRPB	5.62949e-07	0.377591	0.589	0.503	0.00570718	0	SNRPB
FAM118A	5.66742e-07	0.635351	0.152	0.084	0.00574563	0	FAM118A
RNF166	5.70974e-07	0.803048	0.122	0.063	0.00578854	0	RNF166
SPG21	6.2508e-07	0.480852	0.424	0.338	0.00633706	0	SPG21
ETFA	6.35263e-07	0.582109	0.333	0.245	0.0064403	0	ETFA
USP37	6.36576e-07	0.937521	0.156	0.09	0.0064536	0	USP37
SMNDC1	6.51401e-07	0.569493	0.23	0.149	0.0066039	0	SMNDC1
SRRM1	7.04159e-07	0.34337	0.648	0.567	0.00713877	0	SRRM1
ATPAF2	7.23861e-07	1.06022	0.156	0.091	0.0073385	0	ATPAF2
TXN2	7.30366e-07	0.52433	0.399	0.311	0.00740445	0	TXN2
TOMM22	7.75665e-07	0.393928	0.502	0.404	0.00786369	0	TOMM22
PSMB8	7.8579e-07	0.343612	0.494	0.394	0.00796634	0	PSMB8
UBE2A	7.97457e-07	0.325539	0.506	0.415	0.00808462	0	UBE2A
MBOAT7	8.22151e-07	0.607979	0.302	0.22	0.00833496	0	MBOAT7
SAMHD1	8.43413e-07	0.341067	0.443	0.322	0.00855052	0	SAMHD1
PMP22	8.50731e-07	0.287182	0.289	0.19	0.00862471	0	PMP22
PLEKHA2	8.55855e-07	0.496072	0.202	0.123	0.00867665	0	PLEKHA2
FES	8.62865e-07	1.0647	0.125	0.068	0.00874772	0	FES
TMEM9B	8.83837e-07	0.4809	0.435	0.348	0.00896034	0	TMEM9B
TRIM22	9.18285e-07	0.570549	0.357	0.268	0.00930957	0	TRIM22
SP140	9.23306e-07	0.305575	0.122	0.062	0.00936048	0	SP140
TXNL1	9.48748e-07	0.399278	0.504	0.409	0.0096184	0	TXNL1
SORL1	1.01266e-06	0.57615	0.268	0.184	0.0102664	0	SORL1
H2AFZ	1.02266e-06	0.330588	0.856	0.789	0.0103677	0	H2AFZ
UQCRFS1	1.11914e-06	0.399611	0.519	0.421	0.0113459	0	UQCRFS1
CASP4	1.12143e-06	0.31583	0.456	0.349	0.011369	0	CASP4
EIF2S3	1.15263e-06	0.352498	0.481	0.384	0.0116854	0	EIF2S3
KCNK6	1.16366e-06	1.08151	0.154	0.091	0.0117972	0	KCNK6
SHTN1	1.16641e-06	0.908814	0.202	0.131	0.0118251	0	SHTN1
NAF1	1.17692e-06	0.720915	0.202	0.128	0.0119316	0	NAF1
CAMLG	1.25944e-06	0.330631	0.519	0.426	0.0127682	0	CAMLG
PTTG1	1.35253e-06	0.537087	0.196	0.119	0.0137119	0	PTTG1
PQBP1	1.3949e-06	0.551361	0.344	0.259	0.0141415	0	PQBP1
RAB1A	1.46169e-06	0.284283	0.675	0.58	0.0148186	0	RAB1A
CSNK2B	1.46292e-06	0.351014	0.591	0.487	0.014831	0	CSNK2B
PLEKHB2	1.50995e-06	0.486762	0.511	0.428	0.0153079	0	PLEKHB2
TNFRSF1A	1.61822e-06	0.563594	0.426	0.354	0.0164055	0	TNFRSF1A
MSN	1.74383e-06	0.294461	0.603	0.49	0.0176789	0	MSN
ABRACL	1.75744e-06	0.288462	0.504	0.398	0.017817	0	ABRACL
THAP9-AS1	1.82379e-06	0.562691	0.356	0.271	0.0184896	0	THAP9-AS1
AKAP17A	1.84411e-06	0.586972	0.259	0.178	0.0186956	0	AKAP17A
PPARD	1.91207e-06	1.06125	0.131	0.074	0.0193846	0	PPARD
ERP29	2.2534e-06	0.262163	0.749	0.649	0.022845	0	ERP29
GIT2	2.25369e-06	0.840379	0.186	0.118	0.0228479	0	GIT2
RB1	2.37592e-06	0.849996	0.219	0.146	0.0240871	0	RB1
ARID3A	2.47256e-06	1.02258	0.16	0.097	0.0250669	0	ARID3A
ATP5B	2.47919e-06	0.300316	0.675	0.579	0.025134	0	ATP5B
WTAP	2.59406e-06	0.450828	0.439	0.339	0.0262986	0	WTAP
ATP6AP2	2.64732e-06	0.345746	0.608	0.513	0.0268386	0	ATP6AP2
POLR2E	2.6576e-06	0.426891	0.481	0.394	0.0269428	0	POLR2E
YIF1B	2.96646e-06	0.83425	0.196	0.127	0.0300739	0	YIF1B
RAP1B	3.06296e-06	0.272825	0.43	0.327	0.0310523	0	RAP1B
PKM	3.17888e-06	0.327868	0.684	0.608	0.0322275	0	PKM
PPP1R12A	3.38359e-06	0.35664	0.363	0.271	0.0343028	0	PPP1R12A
TMEM230	3.43794e-06	0.255965	0.618	0.52	0.0348538	0	TMEM230
NKIRAS2	3.54795e-06	0.868838	0.228	0.158	0.0359691	0	NKIRAS2
RANBP1	3.58976e-06	0.370772	0.551	0.458	0.036393	0	RANBP1
ANKRD44	3.63807e-06	0.354988	0.259	0.173	0.0368827	0	ANKRD44
ARHGAP26	3.93852e-06	1.01794	0.133	0.077	0.0399287	0	ARHGAP26
MANBA	4.05658e-06	0.761128	0.202	0.132	0.0411256	0	MANBA
KPNA2	4.43596e-06	0.400037	0.344	0.254	0.0449718	0	KPNA2
EIF4A3	4.44595e-06	0.549206	0.471	0.398	0.0450731	0	EIF4A3
BAK1	4.65426e-06	0.819059	0.165	0.102	0.0471849	0	BAK1
GPBP1	4.77339e-06	0.302255	0.732	0.689	0.0483926	0	GPBP1
SMCO4	4.82785e-06	0.451693	0.399	0.312	0.0489448	0	SMCO4
POLR2G	5.19069e-06	0.559835	0.317	0.239	0.0526232	0	POLR2G
CSRNP1	5.29925e-06	0.327915	0.525	0.426	0.0537238	0	CSRNP1
ZPR1	5.92771e-06	0.330004	0.262	0.179	0.0600952	0	ZPR1
CEP68	6.2779e-06	0.950366	0.15	0.091	0.0636454	0	CEP68
TSPYL2	6.54111e-06	0.380215	0.426	0.342	0.0663138	0	TSPYL2
CBX6	6.65366e-06	1.0057	0.179	0.116	0.0674548	0	CBX6
DDX3Y	7.02484e-06	0.403836	0.169	0.102	0.0712178	0	DDX3Y
BORCS5	7.20675e-06	0.74798	0.129	0.074	0.0730621	0	BORCS5
CLDN1	7.2365e-06	1.47515	0.116	0.065	0.0733637	0	CLDN1
TGIF2	7.38875e-06	0.875707	0.143	0.085	0.0749071	0	TGIF2
ISY1	7.40074e-06	0.552989	0.163	0.1	0.0750287	0	ISY1
ATP6V1G1	7.77398e-06	0.253448	0.837	0.778	0.0788126	0	ATP6V1G1
HGSNAT	7.87444e-06	0.706564	0.245	0.176	0.0798311	0	HGSNAT
LUZP1	8.22568e-06	0.469636	0.302	0.222	0.0833919	0	LUZP1
RNASEH2B	9.09589e-06	0.462302	0.283	0.204	0.0922141	0	RNASEH2B
CCNB1IP1	9.13261e-06	0.747045	0.181	0.118	0.0925864	0	CCNB1IP1
PURB	9.41223e-06	0.811691	0.278	0.21	0.0954212	0	PURB
PARVB	9.4172e-06	0.790434	0.116	0.064	0.0954716	0	PARVB
CNDP2	9.47753e-06	0.510446	0.414	0.342	0.0960832	0	CNDP2
ATP5F1	9.60211e-06	0.353603	0.544	0.462	0.0973462	0	ATP5F1
PSMD7	9.83256e-06	0.440468	0.399	0.316	0.0996824	0	PSMD7
KARS	9.90816e-06	0.465945	0.352	0.273	0.100449	0	KARS
C2orf69	1.04336e-05	0.573398	0.202	0.133	0.105776	0	C2orf69
SNX9	1.07403e-05	0.490877	0.232	0.16	0.108885	0	SNX9
RRAGC	1.17588e-05	0.576667	0.285	0.211	0.119211	0	RRAGC
YTHDF3	1.21466e-05	0.598309	0.274	0.202	0.123142	0	YTHDF3
PNPLA8	1.21724e-05	0.32194	0.43	0.342	0.123404	0	PNPLA8
BACH1	1.22247e-05	0.391513	0.287	0.205	0.123934	0	BACH1
MPP1	1.24039e-05	0.497327	0.2	0.128	0.12575	0	MPP1
MAP3K2	1.35333e-05	0.495345	0.414	0.337	0.137201	0	MAP3K2
ARF5	1.3746e-05	0.675727	0.316	0.247	0.139357	0	ARF5
YAF2	1.397e-05	0.486644	0.287	0.212	0.141628	0	YAF2
REEP4	1.42242e-05	0.657997	0.146	0.089	0.144205	0	REEP4
FIBP	1.57262e-05	0.547426	0.378	0.308	0.159433	0	FIBP
SLC4A7	1.63804e-05	0.546268	0.15	0.091	0.166064	0	SLC4A7
NUBP1	1.67991e-05	0.838055	0.188	0.126	0.170309	0	NUBP1
C11orf73	1.70933e-05	0.410578	0.403	0.325	0.173292	0	C11orf73
ANXA6	1.85032e-05	0.454267	0.184	0.117	0.187585	0	ANXA6
CNOT2	1.85472e-05	0.513778	0.314	0.241	0.188032	0	CNOT2
DRAM2	1.89318e-05	0.329718	0.445	0.362	0.191931	0	DRAM2
PHLDB3	1.91187e-05	0.73798	0.122	0.07	0.193826	0	PHLDB3
MPHOSPH6	1.92057e-05	0.5194	0.308	0.224	0.194707	0	MPHOSPH6
ARF6	1.9604e-05	0.355668	0.418	0.336	0.198745	0	ARF6
TRIM13	1.97423e-05	0.625445	0.209	0.144	0.200148	0	TRIM13
DDHD1	2.1482e-05	0.849072	0.167	0.108	0.217784	0	DDHD1
OAZ2	2.21853e-05	0.411889	0.373	0.294	0.224915	0	OAZ2
ZSWIM7	2.3027e-05	0.670753	0.287	0.219	0.233448	0	ZSWIM7
DOCK2	2.35312e-05	0.301934	0.171	0.105	0.238559	0	DOCK2
FNIP1	2.46499e-05	0.373944	0.54	0.471	0.249901	0	FNIP1
FOXN2	2.52638e-05	0.685937	0.146	0.09	0.256124	0	FOXN2
PHB2	2.52984e-05	0.345111	0.458	0.385	0.256475	0	PHB2
LYRM4	2.6614e-05	0.534227	0.279	0.21	0.269813	0	LYRM4
DDX27	2.71697e-05	0.360926	0.316	0.241	0.275446	0	DDX27
U2AF1L4	2.77736e-05	0.612031	0.127	0.075	0.281569	0	U2AF1L4
FNTA	2.91577e-05	0.491472	0.314	0.245	0.295601	0	FNTA
GALK1	2.98259e-05	0.811408	0.209	0.148	0.302375	0	GALK1
SDHD	2.9856e-05	0.422283	0.384	0.305	0.302681	0	SDHD
SGTA	3.03243e-05	0.818598	0.221	0.159	0.307427	0	SGTA
SNN	3.06391e-05	0.738296	0.148	0.092	0.310619	0	SNN
MZT1	3.07969e-05	0.456364	0.196	0.13	0.312219	0	MZT1
DNTTIP1	3.11037e-05	0.706363	0.222	0.16	0.315329	0	DNTTIP1
BNIP2	3.20862e-05	0.410654	0.354	0.277	0.32529	0	BNIP2
QKI	3.37413e-05	0.360204	0.388	0.312	0.342069	0	QKI
PRELID1	3.38321e-05	0.470523	0.489	0.425	0.34299	0	PRELID1
ARIH1	3.50973e-05	0.394859	0.413	0.329	0.355817	0	ARIH1
SLC25A37	3.53816e-05	0.399376	0.378	0.3	0.358699	0	SLC25A37
TMEM39A	3.79735e-05	0.836486	0.135	0.083	0.384976	0	TMEM39A
P4HA1	3.91176e-05	0.588955	0.342	0.274	0.396574	0	P4HA1
ACAT2	4.05338e-05	0.678169	0.154	0.098	0.410932	0	ACAT2
FYTTD1	4.70968e-05	0.41229	0.283	0.211	0.477467	0	FYTTD1
ACER3	4.79153e-05	0.372098	0.259	0.183	0.485765	0	ACER3
CDKN2C	5.11609e-05	0.906761	0.124	0.075	0.518669	0	CDKN2C
HAUS4	5.18854e-05	0.96662	0.106	0.062	0.526015	0	HAUS4
MAP3K8	5.41096e-05	0.39162	0.464	0.385	0.548564	0	MAP3K8
SUCLG1	5.42591e-05	0.458117	0.337	0.264	0.550079	0	SUCLG1
NMI	5.51411e-05	0.642475	0.228	0.166	0.55902	0	NMI
SLC25A11	5.71145e-05	0.628908	0.26	0.195	0.579026	0	SLC25A11
LSM4	5.74916e-05	0.366775	0.548	0.476	0.58285	0	LSM4
CD302	5.87044e-05	0.50972	0.356	0.289	0.595146	0	CD302
PXK	5.97867e-05	0.802492	0.135	0.084	0.606118	0	PXK
ILK	6.69097e-05	0.527536	0.325	0.258	0.678331	0	ILK
PACSIN2	6.78483e-05	0.725702	0.226	0.167	0.687846	0	PACSIN2
HAUS1	6.95606e-05	0.56883	0.152	0.097	0.705205	0	HAUS1
TDG	7.09123e-05	0.474566	0.363	0.297	0.718909	0	TDG
SH3BP2	7.13915e-05	0.56601	0.173	0.115	0.723767	0	SH3BP2
PSMB1	7.24369e-05	0.272393	0.587	0.506	0.734366	0	PSMB1
UBE2L6	7.38006e-05	0.471009	0.401	0.324	0.748191	0	UBE2L6
TSC22D4	7.4348e-05	0.464481	0.335	0.269	0.75374	0	TSC22D4
TFPT	7.6554e-05	0.423219	0.241	0.172	0.776105	0	TFPT
HPS5	7.78198e-05	0.779865	0.162	0.107	0.788937	0	HPS5
SP110	7.87978e-05	0.439865	0.192	0.13	0.798852	0	SP110
PIAS1	8.10791e-05	0.533712	0.266	0.199	0.82198	0	PIAS1
UBE2Q2	8.25833e-05	0.822998	0.124	0.075	0.837229	0	UBE2Q2
PSMB6	8.39248e-05	0.354542	0.468	0.394	0.850829	0	PSMB6
COMMD9	9.32915e-05	0.539662	0.243	0.178	0.945789	0	COMMD9
CMTM3	0.000101229	0.645071	0.148	0.096	1	0	CMTM3
IRAK3	0.000101841	0.446045	0.2	0.137	1	0	IRAK3
RAP2B	0.000103306	0.665294	0.23	0.169	1	0	RAP2B
SMIM12	0.000105659	0.446985	0.262	0.197	1	0	SMIM12
SCO2	0.000107467	0.541928	0.279	0.215	1	0	SCO2
SUMO3	0.000107867	0.288977	0.544	0.476	1	0	SUMO3
TMEM55B	0.000108894	0.542414	0.211	0.149	1	0	TMEM55B
C9orf142	0.000109971	0.330699	0.375	0.3	1	0	C9orf142
FBXO7	0.000110809	0.421909	0.31	0.241	1	0	FBXO7
BTAF1	0.000114992	0.74378	0.11	0.065	1	0	BTAF1
IFT20	0.000115151	0.449887	0.399	0.337	1	0	IFT20
PHF11	0.000116184	0.469291	0.211	0.149	1	0	PHF11
DDOST	0.000118025	0.432556	0.354	0.29	1	0	DDOST
SET	0.000121402	0.333778	0.663	0.597	1	0	SET
BORCS6	0.000122515	0.62835	0.103	0.059	1	0	BORCS6
MX1	0.00012648	0.6573	0.281	0.215	1	0	MX1
MTMR14	0.000126897	0.421705	0.188	0.129	1	0	MTMR14
MPV17L2	0.000127373	0.770366	0.141	0.091	1	0	MPV17L2
HDAC3	0.000127574	0.645553	0.179	0.123	1	0	HDAC3
RAB5A	0.000128707	0.263261	0.363	0.292	1	0	RAB5A
NFKB2	0.000130239	0.307697	0.31	0.237	1	0	NFKB2
PDIA3	0.000132549	0.282344	0.643	0.568	1	0	PDIA3
BCL10	0.000132774	0.55676	0.308	0.243	1	0	BCL10
ARPP19	0.000134275	0.263192	0.464	0.385	1	0	ARPP19
IRF7	0.0001357	0.448846	0.392	0.325	1	0	IRF7
RAB21	0.000138717	0.412145	0.411	0.343	1	0	RAB21
PER1	0.000141859	0.334899	0.407	0.338	1	0	PER1
DNASE1L1	0.000149422	0.846843	0.148	0.099	1	0	DNASE1L1
NCOA4	0.000149525	0.438723	0.354	0.289	1	0	NCOA4
BHLHE40	0.000151781	0.433401	0.485	0.413	1	0	BHLHE40
OTUD1	0.00015848	0.384681	0.276	0.209	1	0	OTUD1
DENND1B	0.000173759	0.742297	0.224	0.171	1	0	DENND1B
DLGAP4	0.000174199	0.631438	0.192	0.136	1	0	DLGAP4
ZC3H18	0.000174994	0.840321	0.139	0.091	1	0	ZC3H18
DNAJA4	0.000177897	0.439038	0.606	0.53	1	0	DNAJA4
TEX30	0.000183491	0.506717	0.127	0.079	1	0	TEX30
NOB1	0.000188152	0.529695	0.175	0.12	1	0	NOB1
UBE2W	0.00018825	0.654218	0.262	0.206	1	0	UBE2W
PAFAH1B1	0.000191628	0.325524	0.367	0.297	1	0	PAFAH1B1
HADHB	0.000193541	0.415689	0.373	0.309	1	0	HADHB
RFC2	0.000208988	0.746773	0.133	0.086	1	0	RFC2
C3orf38	0.000233728	0.608167	0.129	0.082	1	0	C3orf38
EIF3I	0.000246082	0.252818	0.511	0.435	1	0	EIF3I
PDE7A	0.000248916	0.632238	0.188	0.133	1	0	PDE7A
DNMT1	0.000259463	0.728076	0.228	0.174	1	0	DNMT1
SRA1	0.000277972	0.434594	0.325	0.265	1	0	SRA1
GABPB1	0.000281883	0.513315	0.211	0.153	1	0	GABPB1
ECHS1	0.000286268	0.429345	0.375	0.316	1	0	ECHS1
IDH3B	0.000290629	0.468632	0.245	0.186	1	0	IDH3B
MRPL3	0.000292155	0.434948	0.289	0.228	1	0	MRPL3
SBNO1	0.000299689	0.368929	0.272	0.209	1	0	SBNO1
ACAA1	0.000300079	0.60278	0.257	0.201	1	0	ACAA1
TES	0.000317083	0.454486	0.369	0.307	1	0	TES
ATM	0.000325095	0.268404	0.19	0.132	1	0	ATM
NRDC	0.000327756	0.450357	0.3	0.24	1	0	NRDC
FRMD4B	0.000336009	0.349029	0.274	0.212	1	0	FRMD4B
A1BG	0.000339149	0.310479	0.217	0.154	1	0	A1BG
ASCC2	0.000343632	0.488727	0.226	0.169	1	0	ASCC2
HECA	0.000344091	0.283271	0.251	0.186	1	0	HECA
TMEM109	0.000357958	0.626334	0.268	0.212	1	0	TMEM109
LINC00936	0.000374805	0.356428	0.202	0.143	1	0	LINC00936
C9orf72	0.000397453	0.343217	0.228	0.166	1	0	C9orf72
TADA3	0.000406171	0.478271	0.264	0.207	1	0	TADA3
TRIM26	0.000410576	0.477375	0.217	0.161	1	0	TRIM26
PRKAG1	0.00041086	0.653162	0.177	0.126	1	0	PRKAG1
TIAL1	0.00041334	0.294607	0.359	0.294	1	0	TIAL1
PAPOLG	0.000416388	1.12362	0.103	0.063	1	0	PAPOLG
FCHSD2	0.000419984	0.813052	0.114	0.072	1	0	FCHSD2
DUT	0.000425427	0.520163	0.365	0.308	1	0	DUT
CDC123	0.000426946	0.652416	0.203	0.152	1	0	CDC123
MAD1L1	0.000429436	0.560833	0.154	0.104	1	0	MAD1L1
EIF2AK3	0.000437318	0.684461	0.173	0.123	1	0	EIF2AK3
ITGA5	0.000468869	0.284937	0.186	0.129	1	0	ITGA5
DGUOK	0.000480422	0.358823	0.433	0.386	1	0	DGUOK
CWC15	0.000492918	0.275299	0.395	0.329	1	0	CWC15
PFKFB3	0.000494873	0.271362	0.363	0.297	1	0	PFKFB3
BCKDK	0.000531134	0.411518	0.338	0.282	1	0	BCKDK
ALKBH7	0.000535204	0.284559	0.57	0.511	1	0	ALKBH7
UBL7	0.000535608	0.522192	0.162	0.112	1	0	UBL7
MLX	0.000543892	0.427247	0.285	0.228	1	0	MLX
GNPTAB	0.000549176	0.603213	0.209	0.157	1	0	GNPTAB
AIDA	0.000551444	0.453413	0.308	0.253	1	0	AIDA
VAMP7	0.000555462	0.734183	0.173	0.125	1	0	VAMP7
PSMA2	0.00056839	0.33388	0.456	0.396	1	0	PSMA2
N4BP1	0.000583527	0.828325	0.15	0.104	1	0	N4BP1
SDSL	0.000585377	0.400827	0.207	0.152	1	0	SDSL
VAMP3	0.000585771	0.463417	0.316	0.259	1	0	VAMP3
IRAK4	0.000592321	0.720481	0.116	0.075	1	0	IRAK4
CHFR	0.000595018	0.539325	0.105	0.064	1	0	CHFR
SNRNP25	0.000601703	0.51092	0.304	0.251	1	0	SNRNP25
AIMP2	0.000605414	0.924537	0.118	0.077	1	0	AIMP2
UTP6	0.000606255	0.822414	0.131	0.088	1	0	UTP6
SDHB	0.000609415	0.414376	0.34	0.281	1	0	SDHB
VEGFA	0.000624267	0.272004	0.403	0.328	1	0	VEGFA
TMEM120B	0.000661097	0.844174	0.116	0.075	1	0	TMEM120B
DAGLB	0.000668478	0.999626	0.129	0.088	1	0	DAGLB
TALDO1	0.000679787	0.276283	0.582	0.507	1	0	TALDO1
PSMB10	0.000683516	0.36065	0.162	0.111	1	0	PSMB10
DYNC1LI1	0.000721494	0.598964	0.192	0.142	1	0	DYNC1LI1
TBC1D7	0.000726558	0.700075	0.152	0.106	1	0	TBC1D7
GIMAP4	0.000753519	0.34353	0.152	0.102	1	0	GIMAP4
NAA10	0.000762188	0.346181	0.441	0.386	1	0	NAA10
PHF5A	0.000772549	0.320844	0.283	0.223	1	0	PHF5A
KIAA0141	0.000778854	0.81012	0.12	0.079	1	0	KIAA0141
TOR2A	0.000790176	0.723095	0.127	0.085	1	0	TOR2A
ZNF277	0.000793038	0.492936	0.24	0.187	1	0	ZNF277
MTDH	0.00079417	0.258004	0.627	0.562	1	0	MTDH
CORO1B	0.000836115	0.344905	0.411	0.366	1	0	CORO1B
SPATS2	0.000837723	0.575694	0.181	0.133	1	0	SPATS2
RAD51C	0.000866858	0.64508	0.148	0.104	1	0	RAD51C
DUSP10	0.000891133	0.259381	0.3	0.243	1	0	DUSP10
NIPA2	0.000898356	0.567312	0.224	0.174	1	0	NIPA2
TMX1	0.000906526	0.362302	0.247	0.19	1	0	TMX1
MTMR9	0.000923709	0.64877	0.114	0.074	1	0	MTMR9
RALY	0.000975458	0.271577	0.489	0.425	1	0	RALY
ARL14EP	0.00100155	0.743685	0.139	0.096	1	0	ARL14EP
RPA2	0.00101093	0.460816	0.179	0.129	1	0	RPA2
TARS	0.00104726	0.335234	0.222	0.167	1	0	TARS
RASGRP2	0.00105535	0.277577	0.105	0.065	1	0	RASGRP2
STARD4	0.00105634	0.526181	0.141	0.096	1	0	STARD4
GTF3C6	0.00106117	0.289028	0.407	0.348	1	0	GTF3C6
KATNBL1	0.00114249	0.514855	0.236	0.184	1	0	KATNBL1
CLDND1	0.00116387	0.273701	0.306	0.247	1	0	CLDND1
SKAP2	0.00116428	0.336451	0.344	0.289	1	0	SKAP2
HSCB	0.00117957	0.851233	0.143	0.101	1	0	HSCB
MFSD12	0.00119605	0.580566	0.171	0.124	1	0	MFSD12
HMGB1	0.00121353	0.29469	0.922	0.867	1	0	HMGB1
SNX17	0.00125454	0.427332	0.344	0.295	1	0	SNX17
APPL1	0.00125768	0.557885	0.27	0.223	1	0	APPL1
ISG20L2	0.00127456	0.563479	0.287	0.237	1	0	ISG20L2
QARS	0.00130132	0.460165	0.323	0.274	1	0	QARS
DDX39A	0.00133125	0.467096	0.251	0.201	1	0	DDX39A
NXT2	0.00133495	0.874854	0.133	0.093	1	0	NXT2
C16orf87	0.00134824	0.62977	0.118	0.078	1	0	C16orf87
PNO1	0.00135261	0.859451	0.152	0.108	1	0	PNO1
MAN2A1	0.00137245	0.675794	0.146	0.103	1	0	MAN2A1
NHSL2	0.00140474	0.698636	0.171	0.127	1	0	NHSL2
EYA3	0.00141745	0.854437	0.106	0.07	1	0	EYA3
OPN3	0.00142082	0.366682	0.219	0.165	1	0	OPN3
IDH3G	0.00146895	0.383525	0.319	0.263	1	0	IDH3G
WBP4	0.00147091	0.634515	0.228	0.18	1	0	WBP4
HPS1	0.00152149	0.312668	0.245	0.188	1	0	HPS1
TAPBPL	0.00154226	0.704265	0.114	0.076	1	0	TAPBPL
ASMTL	0.00155105	0.700251	0.125	0.086	1	0	ASMTL
ORAI2	0.00159412	0.259788	0.209	0.155	1	0	ORAI2
SIRT6	0.00159946	0.792856	0.118	0.08	1	0	SIRT6
ZDHHC12	0.0016042	0.420844	0.337	0.288	1	0	ZDHHC12
APOPT1	0.00168764	0.465317	0.281	0.233	1	0	APOPT1
SCLT1	0.00168766	0.52803	0.108	0.07	1	0	SCLT1
HOMER1	0.00171614	0.788601	0.129	0.09	1	0	HOMER1
YEATS4	0.00177257	0.477508	0.167	0.122	1	0	YEATS4
C19orf48	0.00178213	0.652729	0.127	0.088	1	0	C19orf48
MRPS11	0.00193514	0.440887	0.222	0.172	1	0	MRPS11
MAPRE2	0.00194045	0.42378	0.175	0.129	1	0	MAPRE2
TAB2	0.00195819	0.529836	0.165	0.121	1	0	TAB2
TM2D2	0.00196446	0.617134	0.198	0.153	1	0	TM2D2
TBC1D1	0.00196746	0.51691	0.152	0.108	1	0	TBC1D1
DST	0.00197269	0.33211	0.143	0.1	1	0	DST
PLEKHO2	0.00197846	0.260569	0.186	0.135	1	0	PLEKHO2
TGFBR1	0.00199799	0.89266	0.106	0.071	1	0	TGFBR1
TAF12	0.00202066	0.3875	0.291	0.239	1	0	TAF12
MTF2	0.00203513	0.355744	0.278	0.226	1	0	MTF2
TNFRSF10B	0.00203758	0.448341	0.243	0.194	1	0	TNFRSF10B
GYG1	0.00205794	0.403031	0.24	0.186	1	0	GYG1
DNAJC15	0.00213802	0.328653	0.384	0.33	1	0	DNAJC15
PTEN	0.00218804	0.444507	0.234	0.182	1	0	PTEN
RARA	0.0022308	0.364677	0.302	0.249	1	0	RARA
UBXN2B	0.00233263	0.661121	0.167	0.125	1	0	UBXN2B
HIST1H4C	0.00236996	0.795957	0.413	0.36	1	0	HIST1H4C
HMG20B	0.00239008	0.399128	0.304	0.258	1	0	HMG20B
PTRHD1	0.00244152	0.306615	0.43	0.378	1	0	PTRHD1
LRCH4	0.00246647	0.356967	0.241	0.192	1	0	LRCH4
FAM192A	0.00260746	0.446124	0.203	0.157	1	0	FAM192A
ZCCHC2	0.00262128	0.710936	0.135	0.097	1	0	ZCCHC2
ATF3	0.0026529	0.360245	0.753	0.707	1	0	ATF3
PFDN4	0.00275991	0.445824	0.31	0.259	1	0	PFDN4
ZNF330	0.00283262	0.537084	0.245	0.199	1	0	ZNF330
AKIP1	0.00286211	0.793709	0.148	0.11	1	0	AKIP1
RAB9A	0.00298775	0.276802	0.325	0.278	1	0	RAB9A
SRGAP2	0.00299624	0.703671	0.162	0.121	1	0	SRGAP2
CARD8	0.00299718	0.324017	0.173	0.126	1	0	CARD8
SPAG9	0.00302222	0.3391	0.445	0.389	1	0	SPAG9
ING3	0.00312066	0.289141	0.139	0.097	1	0	ING3
COA1	0.0031723	0.442924	0.281	0.238	1	0	COA1
B4GALT1	0.0032245	0.338696	0.443	0.39	1	0	B4GALT1
USPL1	0.00323041	0.891704	0.131	0.094	1	0	USPL1
BABAM1	0.00328695	0.395178	0.291	0.246	1	0	BABAM1
PPIH	0.0033033	0.803504	0.131	0.095	1	0	PPIH
BNIP3L	0.00330513	0.301913	0.492	0.449	1	0	BNIP3L
PABPC4	0.00332945	0.299104	0.418	0.369	1	0	PABPC4
MTIF3	0.00342415	0.324459	0.356	0.305	1	0	MTIF3
NRBF2	0.00349006	0.346406	0.289	0.235	1	0	NRBF2
USP3	0.0035295	0.388912	0.251	0.203	1	0	USP3
TRAPPC3	0.00355639	0.276553	0.426	0.377	1	0	TRAPPC3
TIMM9	0.00358462	0.37372	0.287	0.241	1	0	TIMM9
MMD	0.00375619	0.556014	0.146	0.106	1	0	MMD
SLC12A9	0.00384325	0.803473	0.154	0.116	1	0	SLC12A9
SNAP29	0.0038587	0.533073	0.221	0.176	1	0	SNAP29
GNAI3	0.00393126	0.277226	0.39	0.338	1	0	GNAI3
SMAP1	0.00398535	0.392725	0.3	0.256	1	0	SMAP1
RLF	0.00403357	0.5071	0.169	0.127	1	0	RLF
RAP2A	0.0040997	0.737835	0.108	0.074	1	0	RAP2A
TINF2	0.00425987	0.272968	0.171	0.126	1	0	TINF2
TUBB6	0.00432018	0.591212	0.118	0.081	1	0	TUBB6
ZNFX1	0.00440383	0.364039	0.209	0.163	1	0	ZNFX1
WDR41	0.00460172	0.670858	0.129	0.093	1	0	WDR41
ELOVL1	0.00464864	0.488963	0.226	0.186	1	0	ELOVL1
CCNC	0.00517661	0.349176	0.249	0.205	1	0	CCNC
CPNE1	0.00543155	0.373509	0.279	0.234	1	0	CPNE1
C1orf50	0.00548638	0.396943	0.125	0.089	1	0	C1orf50
NUB1	0.0061083	0.665041	0.2	0.161	1	0	NUB1
ACO2	0.0066333	0.353342	0.24	0.195	1	0	ACO2
ELP5	0.0066572	0.609483	0.143	0.107	1	0	ELP5
EGLN2	0.00669005	0.288994	0.329	0.282	1	0	EGLN2
ANKH	0.00673506	0.593626	0.105	0.072	1	0	ANKH
DCP2	0.00712778	0.450027	0.179	0.138	1	0	DCP2
PPA2	0.00724152	0.436724	0.295	0.256	1	0	PPA2
TESK1	0.00750242	0.613913	0.122	0.088	1	0	TESK1
TSEN15	0.00763136	0.587655	0.135	0.101	1	0	TSEN15
PRMT1	0.00786707	0.315032	0.297	0.255	1	0	PRMT1
RABGGTB	0.00802609	0.306251	0.333	0.29	1	0	RABGGTB
PTPN18	0.00821374	0.470735	0.251	0.21	1	0	PTPN18
PLGRKT	0.00835716	0.44368	0.232	0.191	1	0	PLGRKT
STAT5A	0.00849676	0.351041	0.125	0.09	1	0	STAT5A
METTL21A	0.00854743	0.318722	0.215	0.172	1	0	METTL21A
THOC7	0.00856742	0.283787	0.376	0.336	1	0	THOC7
TNIP1	0.00868822	0.290924	0.3	0.258	1	0	TNIP1
NUDT22	0.00903266	0.44632	0.264	0.228	1	0	NUDT22
AP5M1	0.00910743	0.514898	0.118	0.085	1	0	AP5M1
C3	0.00911279	0.275383	0.148	0.111	1	0	C3
ATXN10	0.00933077	0.44445	0.289	0.25	1	0	ATXN10
URM1	0.00939097	0.387284	0.241	0.2	1	0	URM1
PIM3	0.00957075	0.340576	0.359	0.312	1	0	PIM3
FRG1	0.0098527	0.350621	0.228	0.188	1	0	FRG1
SETD3	0.00997569	0.457602	0.198	0.16	1	0	SETD3
TRIP10	0.00998401	0.776604	0.163	0.13	1	0	TRIP10
MARCO	2.45139e-300	2.91745	0.789	0.123	2.48522e-296	1	MARCO
MCEMP1	1.94614e-290	3.04338	0.78	0.126	1.97299e-286	1	MCEMP1
MRC1	5.43801e-289	2.71772	0.92	0.197	5.51306e-285	1	MRC1
APOC1	6.24567e-281	3.03365	0.989	0.373	6.33186e-277	1	APOC1
MSR1	9.35688e-279	3.4003	0.787	0.147	9.486e-275	1	MSR1
GPNMB	1.36483e-269	2.70357	0.824	0.154	1.38367e-265	1	GPNMB
MS4A7	4.46342e-264	2.52498	0.944	0.268	4.52502e-260	1	MS4A7
INHBA	4.56906e-262	3.74385	0.623	0.079	4.63211e-258	1	INHBA
CD68	6.91103e-259	2.42414	0.979	0.323	7.00641e-255	1	CD68
FTL	1.44322e-255	2.63128	1	0.996	1.46314e-251	1	FTL
LINC01272	7.64345e-252	2.61996	0.814	0.165	7.74893e-248	1	LINC01272
ACP5	7.20744e-247	2.49437	0.902	0.262	7.3069e-243	1	ACP5
C1QA	8.59549e-239	2.24946	0.966	0.321	8.7141e-235	1	C1QA
C1QB	6.49588e-238	2.17007	0.921	0.253	6.58552e-234	1	C1QB
FABP4	7.18503e-234	3.05265	0.669	0.119	7.28419e-230	1	FABP4
LPL	1.20092e-227	3.26113	0.588	0.08	1.21749e-223	1	LPL
APOE	2.99428e-224	3.34736	0.711	0.139	3.0356e-220	1	APOE
C1QC1	3.77632e-217	2.005	0.872	0.211	3.82844e-213	1	C1QC
PPARG	3.4033e-215	3.40831	0.5	0.056	3.45027e-211	1	PPARG
VSIG4	2.04013e-214	2.34715	0.711	0.132	2.06828e-210	1	VSIG4
CTSD	2.1002e-210	2.12056	0.998	0.72	2.12918e-206	1	CTSD
RP11-598F7.3	6.20461e-210	3.81837	0.479	0.053	6.29023e-206	1	RP11-598F7.3
RETN	2.51031e-207	2.71472	0.625	0.103	2.54495e-203	1	RETN
DAB2	4.56863e-203	2.76328	0.718	0.162	4.63168e-199	1	DAB2
TYROBP1	2.23421e-201	1.86654	1	0.483	2.26504e-197	1	TYROBP
GRN	4.16269e-196	2.06576	0.987	0.598	4.22014e-192	1	GRN
SLC11A1	9.44431e-196	2.0765	0.856	0.249	9.57464e-192	1	SLC11A1
RBP4	1.53786e-195	2.94508	0.437	0.043	1.55909e-191	1	RBP4
C1orf1621	3.65187e-194	2.04671	0.929	0.338	3.70227e-190	1	C1orf162
PSAP	1.6941e-192	1.96206	0.989	0.722	1.71748e-188	1	PSAP
MME	2.75015e-189	4.32789	0.372	0.03	2.7881e-185	1	MME
OLR11	3.36619e-188	1.85152	0.912	0.296	3.41265e-184	1	OLR1
TMSB4X1	1.84756e-187	1.36415	0.998	0.995	1.87305e-183	1	TMSB4X
CSTA1	5.60212e-180	2.16415	0.849	0.28	5.67943e-176	1	CSTA
LYZ1	1.47903e-179	2.29445	0.998	0.602	1.49944e-175	1	LYZ
CTSZ	2.93074e-179	2.35449	0.925	0.44	2.97118e-175	1	CTSZ
GPD1	3.36342e-173	3.79731	0.368	0.034	3.40984e-169	1	GPD1
GLUL	4.68484e-170	1.67485	0.983	0.719	4.74949e-166	1	GLUL
RP11-1143G9.4	3.03439e-169	2.87693	0.768	0.239	3.07627e-165	1	RP11-1143G9.4
SNX10	2.69156e-168	2.6332	0.688	0.184	2.72871e-164	1	SNX10
CSTB	1.11357e-164	1.53471	0.987	0.819	1.12894e-160	1	CSTB
CTSC	1.48337e-162	1.7703	0.948	0.529	1.50384e-158	1	CTSC
MIR3945HG	1.48556e-156	3.27084	0.466	0.074	1.50606e-152	1	MIR3945HG
AGRP	8.50635e-155	3.38529	0.339	0.032	8.62373e-151	1	AGRP
FABP5	1.26619e-153	1.84304	0.856	0.348	1.28367e-149	1	FABP5
GCHFR	4.75892e-153	2.55954	0.791	0.325	4.8246e-149	1	GCHFR
FCER1G1	7.76857e-150	1.40152	0.994	0.396	7.87578e-146	1	FCER1G
TGM2	2.35521e-147	2.69329	0.667	0.203	2.38771e-143	1	TGM2
FCGR3A	4.21778e-147	1.77221	0.705	0.184	4.27599e-143	1	FCGR3A
CTSL	2.51707e-145	1.90121	0.83	0.34	2.55181e-141	1	CTSL
ALOX5AP1	5.77011e-141	1.48528	0.923	0.384	5.84974e-137	1	ALOX5AP
CD52	2.16067e-140	2.28686	0.858	0.444	2.19048e-136	1	CD52
GLIPR2	1.58674e-139	2.1552	0.713	0.229	1.60864e-135	1	GLIPR2
SERF2	5.4032e-137	1.01525	1	0.967	5.47777e-133	1	SERF2
MS4A4A	5.43123e-137	1.93291	0.644	0.162	5.50618e-133	1	MS4A4A
ALOX51	6.83362e-137	2.18426	0.672	0.196	6.92793e-133	1	ALOX5
FCGR1A	2.29316e-135	2.54379	0.483	0.092	2.32481e-131	1	FCGR1A
CTSS	6.28103e-135	1.51268	0.943	0.571	6.36771e-131	1	CTSS
TIMP2	2.53055e-134	2.36814	0.67	0.217	2.56547e-130	1	TIMP2
SLCO2B1	3.19949e-134	2.84835	0.437	0.076	3.24365e-130	1	SLCO2B1
SH3BGRL31	1.92132e-133	1.2611	0.99	0.825	1.94783e-129	1	SH3BGRL3
SERPINA1	1.62546e-132	1.67049	0.849	0.364	1.64789e-128	1	SERPINA1
THBD	4.05765e-130	2.26319	0.625	0.176	4.11364e-126	1	THBD
CXCL161	3.7261e-129	1.84334	0.843	0.413	3.77752e-125	1	CXCL16
NCF21	4.04402e-127	1.88784	0.72	0.235	4.09983e-123	1	NCF2
ADAMTSL4	2.69097e-126	3.02534	0.385	0.06	2.72811e-122	1	ADAMTSL4
S100A9	3.02699e-126	0.600844	0.852	0.327	3.06876e-122	1	S100A9
ALDH2	3.70446e-126	1.75658	0.877	0.542	3.75559e-122	1	ALDH2
PECAM1	1.08763e-122	1.90189	0.584	0.155	1.10264e-118	1	PECAM1
FHL1	1.32508e-122	2.95717	0.351	0.049	1.34336e-118	1	FHL1
ABCG1	2.62857e-122	2.79802	0.397	0.066	2.66485e-118	1	ABCG1
MMP19	1.24587e-119	2.5363	0.439	0.085	1.26306e-115	1	MMP19
THBS1	1.7213e-119	1.50992	0.751	0.268	1.74506e-115	1	THBS1
FTH11	1.07128e-118	1.15741	1	0.999	1.08606e-114	1	FTH1
OASL	1.58261e-118	2.59866	0.452	0.093	1.60445e-114	1	OASL
PCOLCE2	2.98159e-118	4.40079	0.213	0.013	3.02274e-114	1	PCOLCE2
GM2A	4.40907e-115	2.49194	0.534	0.144	4.46992e-111	1	GM2A
NCEH1	1.0056e-114	2.7451	0.473	0.113	1.01947e-110	1	NCEH1
TREM1	3.33607e-114	1.58598	0.703	0.238	3.38211e-110	1	TREM1
LAPTM51	4.14807e-114	1.20605	0.987	0.548	4.20531e-110	1	LAPTM5
HMOX1	5.16759e-114	2.09988	0.686	0.24	5.2389e-110	1	HMOX1
FAM89A	1.50319e-113	4.38352	0.211	0.014	1.52394e-109	1	FAM89A
NOP10	6.20789e-113	1.53	0.91	0.624	6.29356e-109	1	NOP10
CCL18	8.75129e-112	3.66566	0.312	0.043	8.87206e-108	1	CCL18
FCGR2A1	5.31853e-111	1.58241	0.849	0.383	5.39193e-107	1	FCGR2A
GPX11	7.4906e-110	1.01189	0.998	0.83	7.59397e-106	1	GPX1
ATP6V1F	6.01987e-108	1.19339	0.96	0.688	6.10295e-104	1	ATP6V1F
LST11	3.01582e-107	1.04506	0.906	0.365	3.05744e-103	1	LST1
TFRC	9.12855e-106	2.17145	0.692	0.292	9.25453e-102	1	TFRC
SPN	1.1878e-105	2.12164	0.498	0.125	1.20419e-101	1	SPN
CYBB1	3.15392e-105	1.81453	0.621	0.195	3.19744e-101	1	CYBB
CTSB	1.68241e-104	1.40276	0.964	0.667	1.70563e-100	1	CTSB
VIM1	1.00706e-103	0.995351	0.998	0.841	1.02095e-99	1	VIM
CCDC88A1	3.1297e-102	2.15797	0.571	0.178	3.17289e-98	1	CCDC88A
MAFB	4.19762e-102	2.01113	0.659	0.255	4.25555e-98	1	MAFB
CORO1C	6.90507e-101	2.09333	0.646	0.259	7.00036e-97	1	CORO1C
LCP11	1.26796e-100	1.68194	0.753	0.315	1.28546e-96	1	LCP1
YBX1	1.75922e-99	1.47927	0.879	0.58	1.7835e-95	1	YBX1
LAMP1	2.07425e-99	1.87828	0.732	0.341	2.10287e-95	1	LAMP1
FCGRT1	2.07926e-99	1.3948	0.883	0.592	2.10795e-95	1	FCGRT
CD81	7.14205e-99	1.56308	0.874	0.506	7.24061e-95	1	CD81
SLC7A7	1.09413e-98	1.75334	0.596	0.188	1.10923e-94	1	SLC7A7
CCR1	2.90674e-98	3.68808	0.209	0.018	2.94686e-94	1	CCR1
SERPING1	6.02376e-98	2.09005	0.579	0.197	6.10689e-94	1	SERPING1
LRP1	1.07021e-96	2.30049	0.506	0.151	1.08498e-92	1	LRP1
AIF11	2.326e-96	1.06007	0.9	0.354	2.3581e-92	1	AIF1
SPOCD1	4.56341e-96	4.77991	0.174	0.011	4.62638e-92	1	SPOCD1
CES1	5.39375e-96	1.98671	0.508	0.141	5.46818e-92	1	CES1
S100A11	8.04844e-96	0.938406	1	0.872	8.15951e-92	1	S100A11
PRSS21	2.69355e-95	3.83959	0.205	0.018	2.73072e-91	1	PRSS21
GLRX	5.15155e-94	1.55044	0.784	0.385	5.22264e-90	1	GLRX
SPI11	9.20619e-94	2.47319	0.408	0.094	9.33324e-90	1	SPI1
OPN31	1.78278e-92	2.45602	0.467	0.133	1.80738e-88	1	OPN3
HLA-DRA1	1.82255e-92	0.839609	1	0.823	1.8477e-88	1	HLA-DRA
S100A41	5.76957e-92	1.07836	0.962	0.651	5.84919e-88	1	S100A4
ASAH1	1.14508e-91	1.17803	0.91	0.621	1.16088e-87	1	ASAH1
PLIN2	1.7434e-91	1.16621	0.849	0.405	1.76745e-87	1	PLIN2
UBASH3B	3.40927e-91	2.91209	0.31	0.054	3.45632e-87	1	UBASH3B
TMSB101	5.95398e-91	0.747059	1	0.994	6.03614e-87	1	TMSB10
MT-CO1	1.91865e-90	0.931936	1	0.999	1.94513e-86	1	MT-CO1
HNMT	1.95006e-90	1.77251	0.703	0.338	1.97697e-86	1	HNMT
SELPLG	2.54246e-90	2.15168	0.437	0.111	2.57755e-86	1	SELPLG
HLA-DPA11	3.63508e-90	0.708581	0.996	0.688	3.68524e-86	1	HLA-DPA1
TNNI2	1.44467e-89	2.98839	0.303	0.052	1.46461e-85	1	TNNI2
GYPC	1.86217e-89	1.33709	0.707	0.27	1.88787e-85	1	GYPC
CYBA1	2.40078e-88	1.0347	0.971	0.662	2.43391e-84	1	CYBA
TCF7L2	2.73108e-88	2.32143	0.498	0.161	2.76877e-84	1	TCF7L2
S100A8	7.72973e-88	0.80137	0.557	0.175	7.8364e-84	1	S100A8
EMP31	6.93376e-87	1.20931	0.858	0.424	7.02944e-83	1	EMP3
EVI2B1	9.32e-87	1.28942	0.774	0.331	9.44861e-83	1	EVI2B
BHLHE41	9.62563e-87	2.6283	0.377	0.089	9.75846e-83	1	BHLHE41
LAIR11	1.5594e-86	1.79863	0.521	0.158	1.58092e-82	1	LAIR1
FBP1	2.48861e-85	1.33376	0.734	0.347	2.52295e-81	1	FBP1
CEBPB	1.87914e-84	1.782	0.805	0.489	1.90507e-80	1	CEBPB
TSPO	2.2443e-84	1.04768	0.923	0.706	2.27527e-80	1	TSPO
PFN11	3.97696e-84	0.820787	0.994	0.87	4.03185e-80	1	PFN1
CFD	1.25587e-82	2.19271	0.603	0.245	1.2732e-78	1	CFD
SIRPA	2.25334e-82	2.47801	0.351	0.077	2.28443e-78	1	SIRPA
CSF1	6.52842e-82	4.13669	0.195	0.021	6.61851e-78	1	CSF1
RMDN3	9.60751e-82	2.49167	0.452	0.14	9.7401e-78	1	RMDN3
ACTB1	1.35524e-81	0.753683	1	0.97	1.37395e-77	1	ACTB
SLC7A8	1.90669e-80	3.17392	0.259	0.042	1.933e-76	1	SLC7A8
C3AR1	8.67437e-80	2.20118	0.36	0.082	8.79408e-76	1	C3AR1
LGALS3	1.60996e-79	1.03949	0.941	0.658	1.63218e-75	1	LGALS3
PLBD11	2.61667e-79	1.86045	0.519	0.176	2.65278e-75	1	PLBD1
MNDA1	3.44072e-79	1.37598	0.617	0.224	3.4882e-75	1	MNDA
COTL11	4.89025e-79	1.33364	0.72	0.306	4.95774e-75	1	COTL1
PNPLA6	2.5017e-78	2.5001	0.416	0.121	2.53623e-74	1	PNPLA6
EFHD2	3.68075e-78	2.17689	0.521	0.191	3.73154e-74	1	EFHD2
CYP27A1	5.91334e-78	1.78333	0.575	0.222	5.99494e-74	1	CYP27A1
SUSD1	6.22315e-78	4.05587	0.176	0.017	6.30903e-74	1	SUSD1
CD741	1.30224e-77	0.681058	1	0.9	1.32021e-73	1	CD74
GRINA	3.53758e-76	1.61565	0.718	0.4	3.5864e-72	1	GRINA
ACOT7	1.55067e-75	2.68473	0.284	0.055	1.57207e-71	1	ACOT7
HLA-DMA1	1.52142e-74	0.920803	0.929	0.569	1.54242e-70	1	HLA-DMA
TREM21	2.10697e-74	1.70324	0.462	0.136	2.13604e-70	1	TREM2
BRI3	3.20329e-74	1.88136	0.626	0.294	3.2475e-70	1	BRI3
CD531	4.61792e-74	1.09604	0.797	0.366	4.68165e-70	1	CD53
SCD	1.39152e-73	2.2378	0.521	0.2	1.41072e-69	1	SCD
CST31	4.25479e-73	0.655729	0.996	0.748	4.31351e-69	1	CST3
C9orf16	4.98865e-73	1.23628	0.856	0.652	5.05749e-69	1	C9orf16
HBEGF	1.78607e-72	1.33697	0.713	0.359	1.81072e-68	1	HBEGF
RPS27L	6.30126e-72	1.14868	0.881	0.645	6.38822e-68	1	RPS27L
MT1G	6.76387e-72	3.75748	0.203	0.028	6.85721e-68	1	MT1G
MT2A	1.1456e-71	2.05048	0.845	0.582	1.16141e-67	1	MT2A
TNF	3.38552e-71	2.24096	0.299	0.062	3.43224e-67	1	TNF
CAPG1	9.11113e-71	1.07528	0.801	0.42	9.23686e-67	1	CAPG
SDCBP	1.33848e-70	1.03045	0.927	0.729	1.35695e-66	1	SDCBP
CXCL3	4.65327e-70	1.16898	0.59	0.238	4.71748e-66	1	CXCL3
ANXA51	1.53513e-69	1.09314	0.877	0.582	1.55631e-65	1	ANXA5
IER51	3.4363e-69	1.16362	0.874	0.585	3.48372e-65	1	IER5
STXBP2	4.15565e-69	1.73744	0.653	0.33	4.213e-65	1	STXBP2
PYCARD1	5.4811e-69	1.22497	0.785	0.461	5.55674e-65	1	PYCARD
MCOLN1	7.58835e-69	1.90316	0.473	0.168	7.69307e-65	1	MCOLN1
KCNE1	1.58624e-68	2.28305	0.362	0.098	1.60813e-64	1	KCNE1
GNAI21	1.97508e-68	1.30075	0.784	0.472	2.00233e-64	1	GNAI2
HLA-DRB11	2.57752e-68	0.581147	0.983	0.746	2.61309e-64	1	HLA-DRB1
LTA4H	5.96118e-68	1.44251	0.726	0.414	6.04344e-64	1	LTA4H
VAT1	6.57116e-68	2.00956	0.467	0.171	6.66184e-64	1	VAT1
PHACTR11	1.82202e-67	1.23577	0.665	0.302	1.84716e-63	1	PHACTR1
ARRDC4	2.8685e-67	3.50566	0.203	0.031	2.90809e-63	1	ARRDC4
GAA	7.07497e-66	1.87435	0.571	0.272	7.17261e-62	1	GAA
AMIGO2	9.55783e-66	2.67301	0.351	0.101	9.68973e-62	1	AMIGO2
AP2S11	1.03936e-65	1.0914	0.837	0.55	1.0537e-61	1	AP2S1
MT-CO3	1.49059e-65	0.774572	1	0.998	1.51116e-61	1	MT-CO3
HMGN21	1.63399e-65	0.957647	0.891	0.714	1.65654e-61	1	HMGN2
TRPV2	2.76363e-65	2.42368	0.28	0.06	2.80177e-61	1	TRPV2
MMD1	2.95441e-65	2.38601	0.326	0.083	2.99518e-61	1	MMD
IFI301	2.96213e-65	1.24133	0.665	0.301	3.003e-61	1	IFI30
OSCAR	5.47565e-65	2.71972	0.236	0.043	5.55121e-61	1	OSCAR
GSTO1	2.58642e-64	1.11799	0.784	0.463	2.62211e-60	1	GSTO1
PLA2G15	4.04627e-64	3.19555	0.218	0.037	4.10211e-60	1	PLA2G15
KLF41	5.376e-64	1.2715	0.736	0.41	5.45019e-60	1	KLF4
NUPR1	5.47853e-64	1.45038	0.718	0.388	5.55413e-60	1	NUPR1
PLXDC21	1.74479e-63	1.58068	0.494	0.177	1.76887e-59	1	PLXDC2
TFPT1	2.36088e-63	1.99274	0.431	0.147	2.39346e-59	1	TFPT
HLA-DRB51	6.75994e-63	0.898068	0.699	0.317	6.85323e-59	1	HLA-DRB5
DDX60L	1.16493e-62	2.48057	0.257	0.053	1.18101e-58	1	DDX60L
SAMHD11	1.2211e-62	1.37334	0.642	0.296	1.23795e-58	1	SAMHD1
TPP11	3.70499e-62	1.24068	0.755	0.458	3.75612e-58	1	TPP1
SLC15A3	1.26232e-61	2.36178	0.356	0.105	1.27974e-57	1	SLC15A3
B3GNT51	1.75092e-61	1.46064	0.632	0.314	1.77509e-57	1	B3GNT5
PLEKHO21	1.71343e-60	2.16167	0.368	0.112	1.73708e-56	1	PLEKHO2
RTN4	2.42289e-60	1.10807	0.847	0.612	2.45632e-56	1	RTN4
OSBPL11	3.6585e-60	2.31479	0.339	0.097	3.70899e-56	1	OSBPL11
C5AR1	5.72526e-60	1.05791	0.557	0.216	5.80427e-56	1	C5AR1
SLA	6.03083e-60	1.18925	0.55	0.211	6.11406e-56	1	SLA
TCEB2	1.12384e-59	0.801647	0.95	0.8	1.13935e-55	1	TCEB2
IRF81	1.1821e-59	1.14576	0.448	0.148	1.19841e-55	1	IRF8
LY961	1.47315e-59	1.44084	0.588	0.266	1.49348e-55	1	LY96
ACER31	2.02975e-59	1.90753	0.435	0.161	2.05776e-55	1	ACER3
SMCO41	2.06757e-59	1.52383	0.588	0.288	2.0961e-55	1	SMCO4
TPT11	3.52482e-59	0.487251	1	1	3.57347e-55	1	TPT1
CD300LF	6.04113e-58	2.35508	0.238	0.048	6.1245e-54	1	CD300LF
AKR1B11	6.37064e-58	1.41894	0.559	0.237	6.45856e-54	1	AKR1B1
RND3	7.00722e-58	2.74334	0.41	0.153	7.10392e-54	1	RND3
HLA-DQA11	7.18061e-58	0.270636	0.889	0.433	7.2797e-54	1	HLA-DQA1
IFI6	7.8698e-57	1.06166	0.751	0.422	7.97841e-53	1	IFI6
LIPA	9.85838e-57	1.95043	0.523	0.235	9.99442e-53	1	LIPA
COLGALT1	1.24938e-56	2.17815	0.368	0.123	1.26662e-52	1	COLGALT1
GMFG1	2.64139e-56	0.980081	0.761	0.377	2.67784e-52	1	GMFG
KCTD12	2.72151e-56	1.21525	0.605	0.277	2.75907e-52	1	KCTD12
STOM	4.19113e-56	1.28694	0.692	0.39	4.24897e-52	1	STOM
NCKAP1L1	8.61943e-56	1.69182	0.393	0.127	8.73838e-52	1	NCKAP1L
RASGEF1B1	1.15334e-55	1.4316	0.588	0.275	1.16925e-51	1	RASGEF1B
CARD161	3.01271e-55	1.0978	0.603	0.263	3.05429e-51	1	CARD16
PGD	5.28984e-55	1.58714	0.534	0.247	5.36284e-51	1	PGD
SH3BGRL1	1.02346e-53	0.981378	0.812	0.541	1.03758e-49	1	SH3BGRL
LAMTOR1	1.54579e-53	1.06486	0.791	0.576	1.56712e-49	1	LAMTOR1
PPT11	2.27395e-53	1.09239	0.72	0.417	2.30533e-49	1	PPT1
RGCC	2.54668e-53	1.34705	0.609	0.3	2.58182e-49	1	RGCC
CLEC7A1	3.23969e-53	1.17631	0.557	0.237	3.2844e-49	1	CLEC7A
MYL6	6.35479e-53	0.578585	0.987	0.933	6.44249e-49	1	MYL6
LGALS91	1.8581e-52	1.39804	0.559	0.261	1.88374e-48	1	LGALS9
APLP2	2.38902e-52	0.832754	0.929	0.645	2.42199e-48	1	APLP2
ADAM17	3.4207e-52	1.67889	0.544	0.274	3.46791e-48	1	ADAM17
HEXA1	4.14651e-52	1.32094	0.596	0.299	4.20373e-48	1	HEXA
IGSF61	6.40228e-52	1.22157	0.483	0.183	6.49063e-48	1	IGSF6
ITM2B1	6.64099e-52	0.723289	0.96	0.836	6.73264e-48	1	ITM2B
TXNIP	8.81245e-52	0.769784	0.897	0.704	8.93406e-48	1	TXNIP
HCK1	2.15956e-50	1.37051	0.441	0.162	2.18937e-46	1	HCK
MAN1A1	2.56887e-50	2.02812	0.316	0.096	2.60433e-46	1	MAN1A1
VMO1	5.23933e-50	1.62232	0.295	0.081	5.31164e-46	1	VMO1
HCST1	6.10766e-50	0.915157	0.705	0.337	6.19194e-46	1	HCST
FGR1	8.73385e-50	1.19482	0.473	0.183	8.85438e-46	1	FGR
LGALS11	1.92902e-49	0.606001	0.962	0.651	1.95564e-45	1	LGALS1
GPX4	6.50322e-49	0.576563	0.975	0.869	6.59297e-45	1	GPX4
PILRA1	1.26136e-48	1.21052	0.437	0.159	1.27877e-44	1	PILRA
ACO1	2.25708e-48	2.20963	0.316	0.102	2.28823e-44	1	ACO1
ATP5E1	2.59357e-48	0.512282	0.992	0.967	2.62936e-44	1	ATP5E
CD41	6.23017e-48	1.48219	0.454	0.182	6.31614e-44	1	CD4
COLEC12	1.4421e-47	1.88526	0.395	0.151	1.462e-43	1	COLEC12
SLFN11	3.69943e-47	1.8138	0.316	0.099	3.75048e-43	1	SLFN11
HEXB1	7.95858e-47	1.11554	0.667	0.39	8.06841e-43	1	HEXB
ZEB21	9.37512e-47	0.920359	0.573	0.25	9.50449e-43	1	ZEB2
PHLDA3	2.24397e-46	1.95586	0.393	0.159	2.27494e-42	1	PHLDA3
DPH3	2.64599e-46	1.54484	0.506	0.249	2.68251e-42	1	DPH3
CAP11	3.18981e-46	1.04562	0.778	0.571	3.23383e-42	1	CAP1
TNFSF13B1	4.88037e-46	1.0581	0.473	0.189	4.94772e-42	1	TNFSF13B
MT-ND2	5.22642e-46	0.554052	1	0.998	5.29855e-42	1	MT-ND2
CECR11	7.696e-46	1.48899	0.444	0.18	7.80221e-42	1	CECR1
CD44	8.43183e-46	0.752862	0.897	0.639	8.54819e-42	1	CD44
HDDC2	1.12741e-45	1.5579	0.511	0.261	1.14297e-41	1	HDDC2
CDC42	1.44046e-45	0.912195	0.875	0.727	1.46034e-41	1	CDC42
TNFSF121	1.28864e-44	1.79857	0.352	0.128	1.30642e-40	1	TNFSF12
ATOX1	1.45808e-44	1.10247	0.724	0.499	1.47821e-40	1	ATOX1
SLC31A21	3.27972e-44	1.42136	0.439	0.181	3.32498e-40	1	SLC31A2
ARRB21	5.90634e-44	1.0822	0.563	0.27	5.98784e-40	1	ARRB2
ANXA1	2.11683e-43	0.683654	0.918	0.669	2.14605e-39	1	ANXA1
PAG1	2.39717e-43	1.40663	0.506	0.246	2.43026e-39	1	PAG1
LY861	2.58045e-43	1.19256	0.489	0.209	2.61606e-39	1	LY86
PLAC8	6.73552e-43	1.31889	0.592	0.307	6.82847e-39	1	PLAC8
DOCK11	1.29932e-42	2.03948	0.205	0.048	1.31725e-38	1	DOCK11
ACSL1	2.01905e-42	1.16718	0.582	0.314	2.04691e-38	1	ACSL1
ZYX1	2.54032e-42	1.54362	0.458	0.21	2.57538e-38	1	ZYX
HLA-DQB11	3.43699e-42	0.300614	0.895	0.611	3.48442e-38	1	HLA-DQB1
CPE	3.57158e-42	2.57656	0.107	0.012	3.62087e-38	1	CPE
UPP11	3.63379e-42	0.602439	0.814	0.543	3.68393e-38	1	UPP1
MFSD11	4.45084e-42	1.39608	0.517	0.258	4.51226e-38	1	MFSD1
SPG211	4.99377e-42	1.43961	0.557	0.32	5.06269e-38	1	SPG21
AXL1	9.93442e-42	1.32661	0.402	0.16	1.00715e-37	1	AXL
EMILIN2	3.63873e-41	2.03257	0.232	0.062	3.68894e-37	1	EMILIN2
LPXN1	3.72709e-41	1.25896	0.425	0.175	3.77853e-37	1	LPXN
ABL2	4.18644e-41	1.40476	0.563	0.316	4.24421e-37	1	ABL2
SLC1A3	5.34998e-41	2.19237	0.218	0.056	5.42381e-37	1	SLC1A3
RNF131	1.06763e-40	1.14804	0.621	0.371	1.08236e-36	1	RNF13
CREG1	1.29754e-40	1.8321	0.414	0.189	1.31544e-36	1	CREG1
ARL6IP1	1.49516e-40	0.788531	0.86	0.641	1.51579e-36	1	ARL6IP1
RP5-839B4.8	1.78176e-40	2.68886	0.136	0.022	1.80635e-36	1	RP5-839B4.8
COMT	3.495e-40	1.04657	0.693	0.48	3.54323e-36	1	COMT
USP30-AS1	1.04475e-39	3.68116	0.105	0.013	1.05916e-35	1	USP30-AS1
APOL6	1.75536e-39	1.49726	0.423	0.188	1.77958e-35	1	APOL6
PTPN61	3.15997e-39	1.4483	0.439	0.199	3.20358e-35	1	PTPN6
ACTR21	3.6405e-39	1.06061	0.739	0.549	3.69074e-35	1	ACTR2
SLC16A101	3.64227e-39	0.992966	0.416	0.168	3.69253e-35	1	SLC16A10
GPRIN31	5.19312e-39	1.53852	0.324	0.115	5.26478e-35	1	GPRIN3
ACTN1	5.54741e-39	1.34561	0.506	0.264	5.62396e-35	1	ACTN1
SNX31	5.76273e-39	0.733664	0.852	0.676	5.84225e-35	1	SNX3
CASP11	9.98345e-39	1.12474	0.464	0.203	1.01212e-34	1	CASP1
MGAT11	1.09112e-38	0.855258	0.699	0.429	1.10618e-34	1	MGAT1
MS4A6A1	1.29057e-38	0.69891	0.605	0.288	1.30838e-34	1	MS4A6A
LINC00998	1.43396e-38	1.24284	0.59	0.371	1.45375e-34	1	LINC00998
GCA1	1.57619e-38	1.23853	0.496	0.246	1.59794e-34	1	GCA
SCIMP	2.23357e-38	1.83893	0.22	0.059	2.26439e-34	1	SCIMP
MT-CO2	4.0732e-38	0.477906	1	0.999	4.12941e-34	1	MT-CO2
CLEC12A	4.83169e-38	1.58046	0.241	0.069	4.89837e-34	1	CLEC12A
ATP6V0B1	5.93475e-38	0.696375	0.851	0.635	6.01665e-34	1	ATP6V0B
HLA-DQA21	8.9744e-38	0.645366	0.544	0.241	9.09825e-34	1	HLA-DQA2
DOCK21	1.02695e-37	1.66692	0.278	0.091	1.04113e-33	1	DOCK2
CD1631	1.10016e-37	1.46472	0.331	0.12	1.11534e-33	1	CD163
PTAFR	1.75788e-37	2.27286	0.182	0.043	1.78213e-33	1	PTAFR
VASP1	1.77976e-37	1.02761	0.667	0.431	1.80432e-33	1	VASP
ITGB21	1.83663e-37	0.741679	0.72	0.403	1.86198e-33	1	ITGB2
DOCK8	2.308e-37	1.31843	0.379	0.152	2.33985e-33	1	DOCK8
MPHOSPH61	3.19053e-37	1.28473	0.446	0.206	3.23456e-33	1	MPHOSPH6
ARHGAP181	3.45127e-37	0.92539	0.605	0.33	3.4989e-33	1	ARHGAP18
ATP6V1B21	3.58963e-37	1.07148	0.544	0.28	3.63917e-33	1	ATP6V1B2
TNFAIP2	5.20345e-37	1.2237	0.414	0.183	5.27526e-33	1	TNFAIP2
OAZ11	7.58045e-37	0.445128	0.99	0.981	7.68506e-33	1	OAZ1
NUCB1	8.1529e-37	1.12068	0.632	0.399	8.26541e-33	1	NUCB1
YWHAH1	1.05589e-36	1.35767	0.542	0.31	1.07046e-32	1	YWHAH
AQP9	1.10371e-36	1.45038	0.253	0.077	1.11895e-32	1	AQP9
ATP6V0E11	1.27379e-36	0.627226	0.897	0.759	1.29137e-32	1	ATP6V0E1
GPCPD1	2.82819e-36	1.26652	0.531	0.294	2.86722e-32	1	GPCPD1
EIF4EBP11	1.64467e-35	1.1888	0.527	0.291	1.66736e-31	1	EIF4EBP1
JAML1	2.02767e-35	0.826967	0.452	0.19	2.05565e-31	1	JAML
MTPN	2.13999e-35	1.08723	0.648	0.44	2.16952e-31	1	MTPN
FLNA	3.53113e-35	0.991211	0.655	0.404	3.57986e-31	1	FLNA
HP	4.39444e-35	2.12116	0.121	0.02	4.45508e-31	1	HP
2025-09-11	6.27224e-35	1.50032	0.377	0.168	6.3588e-31	1	2025-09-11
GGA2	7.82159e-35	1.49437	0.435	0.22	7.92952e-31	1	GGA2
LHFPL2	1.35128e-34	2.27796	0.186	0.048	1.36993e-30	1	LHFPL2
NMB	2.44097e-34	1.33361	0.37	0.165	2.47466e-30	1	NMB
RNF149	2.97927e-34	1.06358	0.602	0.369	3.02039e-30	1	RNF149
HAVCR21	3.43127e-34	1.05908	0.406	0.175	3.47862e-30	1	HAVCR2
RBP7	5.90512e-34	1.98924	0.172	0.042	5.98661e-30	1	RBP7
FKBP15	7.79218e-34	1.93572	0.293	0.112	7.89971e-30	1	FKBP15
RRAGD	8.66902e-34	2.00365	0.249	0.084	8.78865e-30	1	RRAGD
ENG1	9.13866e-34	1.20591	0.366	0.152	9.26478e-30	1	ENG
PI4K2A	2.79399e-33	3.07394	0.119	0.021	2.83255e-29	1	PI4K2A
ADPGK1	3.13805e-33	1.30311	0.487	0.265	3.18135e-29	1	ADPGK
RAB7A1	4.41541e-33	0.795416	0.747	0.538	4.47634e-29	1	RAB7A
KCNAB2	6.59909e-33	1.45549	0.301	0.113	6.69016e-29	1	KCNAB2
C2	1.12797e-32	2.02067	0.205	0.06	1.14353e-28	1	C2
CDCP1	1.65026e-32	1.84218	0.232	0.075	1.67303e-28	1	CDCP1
ID21	1.72922e-32	0.463335	0.812	0.579	1.75309e-28	1	ID2
PRR13	2.55136e-32	0.706249	0.799	0.658	2.58657e-28	1	PRR13
ATP6AP1	2.83045e-32	1.1399	0.605	0.392	2.86951e-28	1	ATP6AP1
GBP1	4.23707e-32	1.62158	0.322	0.13	4.29554e-28	1	GBP1
ARPC51	6.22339e-32	0.756855	0.787	0.582	6.30928e-28	1	ARPC5
SVIL	9.40902e-32	1.4628	0.448	0.249	9.53887e-28	1	SVIL
TGFBI1	1.5661e-31	0.836788	0.531	0.278	1.58771e-27	1	TGFBI
LRPAP1	3.4596e-31	1.03224	0.626	0.434	3.50735e-27	1	LRPAP1
POMP1	3.74911e-31	0.616117	0.851	0.681	3.80085e-27	1	POMP
HLA-DMB1	4.4914e-31	0.625853	0.68	0.401	4.55338e-27	1	HLA-DMB
LAMP2	6.1683e-31	1.14949	0.571	0.362	6.25342e-27	1	LAMP2
AZI2	7.22055e-31	1.23204	0.492	0.284	7.32019e-27	1	AZI2
CTSA	7.68673e-31	1.06391	0.58	0.365	7.79281e-27	1	CTSA
PLA2G16	8.03316e-31	0.930562	0.561	0.344	8.14402e-27	1	PLA2G16
CAPZA11	8.99176e-31	0.962226	0.655	0.464	9.11584e-27	1	CAPZA1
GPX3	1.13843e-30	0.885566	0.36	0.161	1.15414e-26	1	GPX3
ARPC1B1	1.49975e-30	0.599806	0.885	0.702	1.52045e-26	1	ARPC1B
TMED5	1.54844e-30	1.23021	0.527	0.328	1.56981e-26	1	TMED5
FPR31	1.71823e-30	1.9238	0.251	0.09	1.74194e-26	1	FPR3
TGOLN2	1.8485e-30	1.04334	0.617	0.414	1.87401e-26	1	TGOLN2
LSM6	2.58021e-30	1.19805	0.519	0.312	2.61582e-26	1	LSM6
SNX2	3.25535e-30	1.14866	0.504	0.287	3.30027e-26	1	SNX2
ARPC21	3.81634e-30	0.530612	0.92	0.794	3.86901e-26	1	ARPC2
CCRL21	6.9042e-30	1.0609	0.349	0.148	6.99947e-26	1	CCRL2
STX12	7.45658e-30	1.37654	0.439	0.24	7.55948e-26	1	STX12
SIGLEC1	9.11239e-30	2.19222	0.126	0.026	9.23815e-26	1	SIGLEC1
DOK21	9.58899e-30	0.383603	0.613	0.324	9.72132e-26	1	DOK2
MPP11	1.09624e-29	1.42258	0.295	0.115	1.11137e-25	1	MPP1
VAMP8	1.25214e-29	0.491596	0.937	0.759	1.26942e-25	1	VAMP8
GPSM31	1.50357e-29	0.65198	0.697	0.42	1.52432e-25	1	GPSM3
TEX2	1.76682e-29	2.32886	0.169	0.047	1.79121e-25	1	TEX2
SLC8A11	2.20348e-29	1.86097	0.19	0.056	2.23389e-25	1	SLC8A1
PTPN12	2.89625e-29	1.22813	0.511	0.318	2.93622e-25	1	PTPN12
TRGC2	4.13573e-29	1.56652	0.128	0.027	4.1928e-25	1	TRGC2
PSMA7	5.68945e-29	0.630953	0.866	0.752	5.76796e-25	1	PSMA7
IFI27L21	2.16773e-28	0.872552	0.567	0.33	2.19764e-24	1	IFI27L2
OAS2	2.35574e-28	1.78481	0.213	0.07	2.38825e-24	1	OAS2
DSE1	3.31942e-28	1.05993	0.383	0.179	3.36523e-24	1	DSE
RAC1	4.09498e-28	0.942014	0.703	0.529	4.15149e-24	1	RAC1
RGS191	5.01119e-28	1.09918	0.437	0.226	5.08034e-24	1	RGS19
GNG51	6.15595e-28	0.627066	0.897	0.748	6.2409e-24	1	GNG5
PLD3	1.2932e-27	1.40558	0.577	0.397	1.31104e-23	1	PLD3
ATP6AP21	1.33992e-27	0.801692	0.695	0.502	1.35841e-23	1	ATP6AP2
NEDD8	1.83622e-27	0.686402	0.78	0.629	1.86156e-23	1	NEDD8
COX6B1	2.09796e-27	0.483882	0.935	0.838	2.12691e-23	1	COX6B1
UBE2E21	2.39748e-27	1.46966	0.324	0.147	2.43056e-23	1	UBE2E2
BAX	2.83778e-27	0.890667	0.638	0.461	2.87694e-23	1	BAX
BSG	2.96532e-27	0.801231	0.743	0.575	3.00624e-23	1	BSG
CTDNEP1	3.08794e-27	1.4456	0.42	0.234	3.13055e-23	1	CTDNEP1
CA21	3.20579e-27	1.52364	0.274	0.113	3.25003e-23	1	CA2
MITF	3.26554e-27	1.71027	0.218	0.076	3.3106e-23	1	MITF
H2AFY1	6.5317e-27	0.642244	0.778	0.592	6.62184e-23	1	H2AFY
NDUFB1	1.7694e-26	0.821543	0.757	0.613	1.79382e-22	1	NDUFB1
LRRFIP11	1.95741e-26	0.581347	0.86	0.731	1.98442e-22	1	LRRFIP1
NPL	3.13754e-26	1.74428	0.197	0.064	3.18084e-22	1	NPL
ALAS1	3.70866e-26	1.24983	0.41	0.226	3.75984e-22	1	ALAS1
IFIT3	4.34505e-26	1.38707	0.19	0.06	4.40501e-22	1	IFIT3
PHLDA1	5.2868e-26	0.783259	0.628	0.423	5.35976e-22	1	PHLDA1
RNF1301	5.55544e-26	0.897533	0.588	0.39	5.63211e-22	1	RNF130
BEST1	6.62532e-26	1.31521	0.358	0.178	6.71675e-22	1	BEST1
ZNF706	6.72313e-26	0.657926	0.761	0.619	6.81591e-22	1	ZNF706
HK2	7.46801e-26	1.61111	0.241	0.093	7.57107e-22	1	HK2
TMEM251	9.40457e-26	1.57765	0.31	0.145	9.53435e-22	1	TMEM251
CHP1	9.74327e-26	1.11473	0.54	0.363	9.87773e-22	1	CHP1
SFT2D1	1.01883e-25	0.831795	0.638	0.469	1.03289e-21	1	SFT2D1
LGALS3BP	1.10745e-25	0.717805	0.626	0.385	1.12273e-21	1	LGALS3BP
FKBP1A1	1.17224e-25	0.462886	0.795	0.615	1.18841e-21	1	FKBP1A
NUP214	1.54289e-25	1.23488	0.347	0.168	1.56418e-21	1	NUP214
FUOM1	1.85421e-25	1.2279	0.36	0.175	1.87979e-21	1	FUOM
MIR155HG1	2.19302e-25	0.957544	0.236	0.086	2.22328e-21	1	MIR155HG
PPP1R181	2.21795e-25	0.918824	0.464	0.25	2.24856e-21	1	PPP1R18
NCF41	2.34076e-25	1.20737	0.331	0.152	2.37306e-21	1	NCF4
SPNS1	2.50007e-25	1.28349	0.443	0.263	2.53457e-21	1	SPNS1
MT-ND5	3.73072e-25	0.585049	0.994	0.914	3.7822e-21	1	MT-ND5
TDRD3	3.82672e-25	1.96676	0.182	0.059	3.87953e-21	1	TDRD3
PIK3AP1	3.88927e-25	1.66487	0.199	0.068	3.94294e-21	1	PIK3AP1
CD3021	5.55004e-25	1.04903	0.469	0.274	5.62663e-21	1	CD302
CPVL1	7.82777e-25	0.750181	0.351	0.16	7.93579e-21	1	CPVL
PDE4DIP	7.87119e-25	1.11432	0.508	0.32	7.97981e-21	1	PDE4DIP
LY6E	8.4794e-25	0.690135	0.837	0.693	8.59642e-21	1	LY6E
STX111	9.12456e-25	0.54563	0.517	0.276	9.25048e-21	1	STX11
BLOC1S11	1.19601e-24	0.619922	0.776	0.591	1.21251e-20	1	BLOC1S1
DNAJA41	1.31096e-24	0.758825	0.726	0.514	1.32905e-20	1	DNAJA4
ARPC31	1.5765e-24	0.421279	0.921	0.787	1.59825e-20	1	ARPC3
BLOC1S2	1.78824e-24	1.0125	0.485	0.293	1.81292e-20	1	BLOC1S2
EGR2	1.89691e-24	1.70763	0.264	0.115	1.92309e-20	1	EGR2
LSM10	4.70295e-24	0.981772	0.483	0.292	4.76785e-20	1	LSM10
NPTN	4.78286e-24	1.53141	0.33	0.164	4.84886e-20	1	NPTN
DNAJB4	4.95303e-24	0.851942	0.546	0.344	5.02138e-20	1	DNAJB4
IL1RAP	5.31453e-24	1.53404	0.287	0.132	5.38788e-20	1	IL1RAP
CD164	7.81443e-24	0.637789	0.741	0.563	7.92227e-20	1	CD164
LAT21	8.18321e-24	0.972093	0.345	0.159	8.29614e-20	1	LAT2
SCP2	1.1933e-23	0.751212	0.715	0.536	1.20977e-19	1	SCP2
KLF2	1.21448e-23	1.35703	0.444	0.262	1.23124e-19	1	KLF2
GNB2	1.42954e-23	1.02303	0.571	0.404	1.44927e-19	1	GNB2
SAMD9L1	1.55105e-23	1.29063	0.276	0.118	1.57245e-19	1	SAMD9L
PARVG1	1.70828e-23	1.15849	0.308	0.137	1.73186e-19	1	PARVG
MON1B	1.8442e-23	1.77374	0.211	0.079	1.86965e-19	1	MON1B
DST1	4.15113e-23	1.0921	0.23	0.088	4.20841e-19	1	DST
TPTEP1	5.05579e-23	2.24121	0.14	0.04	5.12556e-19	1	TPTEP1
ADGRE5	7.07204e-23	0.769247	0.544	0.345	7.16963e-19	1	ADGRE5
SIDT2	1.43619e-22	1.63081	0.203	0.076	1.45601e-18	1	SIDT2
DENND4C	1.70399e-22	1.90188	0.239	0.103	1.7275e-18	1	DENND4C
ERI1	2.85215e-22	1.95728	0.134	0.038	2.89151e-18	1	ERI1
TMEM219	3.08591e-22	0.667573	0.724	0.587	3.1285e-18	1	TMEM219
KANSL1-AS1	3.89084e-22	1.6936	0.178	0.062	3.94453e-18	1	KANSL1-AS1
ZBTB8OS	4.37453e-22	1.34382	0.374	0.209	4.4349e-18	1	ZBTB8OS
APIP	4.50205e-22	1.28148	0.328	0.166	4.56418e-18	1	APIP
RTN3	4.58853e-22	0.857793	0.609	0.444	4.65185e-18	1	RTN3
MT1F	5.48165e-22	1.59743	0.314	0.16	5.5573e-18	1	MT1F
SKAP21	5.57292e-22	1.02503	0.448	0.275	5.64982e-18	1	SKAP2
GNS	7.17175e-22	1.07483	0.458	0.284	7.27072e-18	1	GNS
PFDN5	7.50495e-22	0.320655	0.981	0.973	7.60852e-18	1	PFDN5
VRK2	9.98905e-22	1.5915	0.249	0.109	1.01269e-17	1	VRK2
CLEC4A1	1.13777e-21	0.855803	0.284	0.123	1.15347e-17	1	CLEC4A
FERMT31	1.91287e-21	1.12634	0.324	0.159	1.93927e-17	1	FERMT3
SOAT1	1.94402e-21	1.19059	0.45	0.281	1.97085e-17	1	SOAT1
EML4	1.99717e-21	0.790904	0.584	0.403	2.02473e-17	1	EML4
M6PR1	3.12441e-21	0.798883	0.58	0.405	3.16753e-17	1	M6PR
ITPK1	3.52056e-21	1.74707	0.205	0.08	3.56915e-17	1	ITPK1
FAM96A1	3.55504e-21	0.948228	0.469	0.291	3.6041e-17	1	FAM96A
TRIM25	3.69862e-21	1.51383	0.276	0.13	3.74966e-17	1	TRIM25
NDUFA3	5.75823e-21	0.709939	0.695	0.53	5.83769e-17	1	NDUFA3
ATP5L1	6.2702e-21	0.37089	0.96	0.902	6.35673e-17	1	ATP5L
SGPP1	6.56528e-21	1.9843	0.188	0.072	6.65588e-17	1	SGPP1
QSOX1	7.99071e-21	1.00939	0.508	0.348	8.10098e-17	1	QSOX1
NCF1	1.64343e-20	1.33017	0.243	0.105	1.66611e-16	1	NCF1
ITGAX1	1.67527e-20	0.809471	0.333	0.16	1.69839e-16	1	ITGAX
MT-ND4L	1.94115e-20	0.634165	0.824	0.628	1.96794e-16	1	MT-ND4L
THEMIS21	2.40313e-20	0.658929	0.427	0.225	2.43629e-16	1	THEMIS2
MTMR11	2.993e-20	1.50198	0.146	0.046	3.03431e-16	1	MTMR11
LACTB	3.63354e-20	1.40769	0.241	0.106	3.68368e-16	1	LACTB
FUCA1	4.0447e-20	1.46338	0.379	0.223	4.10052e-16	1	FUCA1
RP3-460G2.2	4.83876e-20	1.80875	0.105	0.026	4.90554e-16	1	RP3-460G2.2
LYAR	6.16206e-20	0.897036	0.385	0.216	6.24709e-16	1	LYAR
TMEM176B1	6.62269e-20	1.48464	0.295	0.148	6.71408e-16	1	TMEM176B
FRMD4A	9.11538e-20	2.16941	0.113	0.031	9.24117e-16	1	FRMD4A
TRIM14	9.4537e-20	1.69188	0.14	0.044	9.58416e-16	1	TRIM14
MOB3B1	9.96759e-20	1.39721	0.245	0.11	1.01051e-15	1	MOB3B
UBB	1.06663e-19	0.354982	0.992	0.961	1.08135e-15	1	UBB
PIAS11	1.26092e-19	1.08931	0.349	0.189	1.27832e-15	1	PIAS1
LYN	1.33157e-19	1.15275	0.406	0.25	1.34995e-15	1	LYN
HAUS2	1.34367e-19	1.37205	0.232	0.101	1.36221e-15	1	HAUS2
LILRB31	3.08688e-19	1.06119	0.291	0.14	3.12947e-15	1	LILRB3
SEL1L	5.11187e-19	1.3477	0.268	0.13	5.18241e-15	1	SEL1L
MYO9B	7.16046e-19	1.27919	0.349	0.198	7.25928e-15	1	MYO9B
SORT1	7.33026e-19	1.56157	0.266	0.133	7.43142e-15	1	SORT1
DNASE2	1.22283e-18	1.12496	0.36	0.206	1.2397e-14	1	DNASE2
SYK1	1.46581e-18	1.23852	0.278	0.137	1.48604e-14	1	SYK
NUS1	1.70217e-18	1.53791	0.27	0.138	1.72566e-14	1	NUS1
ENPP4	1.76779e-18	1.20555	0.343	0.195	1.79219e-14	1	ENPP4
MANBA1	1.80406e-18	1.35029	0.261	0.124	1.82895e-14	1	MANBA
MT1X	1.83202e-18	1.90462	0.473	0.35	1.8573e-14	1	MT1X
IL1RN1	1.83458e-18	0.749634	0.251	0.115	1.85989e-14	1	IL1RN
RP11-670E13.6	2.17989e-18	2.38561	0.142	0.049	2.20998e-14	1	RP11-670E13.6
DENND5A	2.45377e-18	1.43332	0.284	0.146	2.48763e-14	1	DENND5A
LAMTOR3	3.60018e-18	0.99741	0.412	0.255	3.64986e-14	1	LAMTOR3
GPATCH11	4.32674e-18	1.6725	0.169	0.064	4.38645e-14	1	GPATCH11
OSBPL1A	4.78461e-18	1.39901	0.28	0.144	4.85064e-14	1	OSBPL1A
PPDPF	4.90651e-18	0.503727	0.87	0.805	4.97422e-14	1	PPDPF
RIN31	5.58823e-18	1.36901	0.205	0.086	5.66535e-14	1	RIN3
MGST3	6.09689e-18	0.554196	0.684	0.522	6.18103e-14	1	MGST3
TBXAS11	6.43583e-18	0.988504	0.295	0.147	6.52465e-14	1	TBXAS1
KCNE3	1.2111e-17	1.85512	0.125	0.039	1.22781e-13	1	KCNE3
GRB21	1.58606e-17	0.664307	0.58	0.41	1.60794e-13	1	GRB2
CHCHD10	1.60797e-17	1.63335	0.209	0.094	1.63016e-13	1	CHCHD10
TMEM176A1	1.72258e-17	1.21011	0.274	0.136	1.74635e-13	1	TMEM176A
EVL	1.81613e-17	0.528993	0.49	0.304	1.84119e-13	1	EVL
SHTN11	1.82355e-17	1.50604	0.251	0.124	1.84872e-13	1	SHTN1
SERTAD1	1.84059e-17	0.612357	0.713	0.575	1.86599e-13	1	SERTAD1
C20orf271	2.12829e-17	0.919569	0.379	0.222	2.15766e-13	1	C20orf27
STMN1	2.59398e-17	0.517806	0.462	0.278	2.62978e-13	1	STMN1
JUN	3.93827e-17	0.330868	0.954	0.798	3.99262e-13	1	JUN
ZSCAN16-AS1	4.26836e-17	1.37223	0.282	0.148	4.32726e-13	1	ZSCAN16-AS1
FNDC3B	5.42072e-17	1.01164	0.402	0.26	5.49552e-13	1	FNDC3B
KMO	5.54695e-17	1.72794	0.1	0.027	5.6235e-13	1	KMO
CRIP1	5.58049e-17	0.963047	0.521	0.376	5.6575e-13	1	CRIP1
RAP1A1	5.61483e-17	0.55008	0.676	0.522	5.69232e-13	1	RAP1A
COX8A	6.37659e-17	0.391067	0.891	0.785	6.46459e-13	1	COX8A
ALDOA	6.58758e-17	0.308535	0.864	0.777	6.67848e-13	1	ALDOA
IQGAP2	8.61995e-17	0.892747	0.261	0.124	8.73891e-13	1	IQGAP2
TBC1D9	9.45134e-17	1.57823	0.176	0.072	9.58177e-13	1	TBC1D9
FPR11	1.12302e-16	0.606126	0.264	0.123	1.13852e-12	1	FPR1
OSTM1	1.34414e-16	1.25756	0.243	0.118	1.36269e-12	1	OSTM1
DTX3L	1.50354e-16	1.53873	0.224	0.107	1.52429e-12	1	DTX3L
MACC1	1.87205e-16	1.97263	0.216	0.106	1.89789e-12	1	MACC1
GPR137B1	1.96602e-16	1.50739	0.142	0.05	1.99315e-12	1	GPR137B
TUBB61	1.97843e-16	1.25879	0.18	0.073	2.00574e-12	1	TUBB6
RP2	2.23055e-16	1.45404	0.216	0.101	2.26134e-12	1	RP2
ATP6V1A	2.97157e-16	1.11825	0.362	0.223	3.01258e-12	1	ATP6V1A
ATP6V0D11	3.10169e-16	0.69552	0.575	0.429	3.14449e-12	1	ATP6V0D1
ISG15	3.9532e-16	0.528206	0.697	0.519	4.00775e-12	1	ISG15
DPP7	3.96691e-16	0.747958	0.605	0.479	4.02165e-12	1	DPP7
ADRBK2	5.18743e-16	1.37513	0.165	0.065	5.25902e-12	1	ADRBK2
POM121	5.89451e-16	1.59032	0.241	0.123	5.97586e-12	1	POM121
ITGA51	7.32391e-16	1.17792	0.245	0.122	7.42498e-12	1	ITGA5
DECR1	7.6518e-16	0.864599	0.45	0.303	7.75739e-12	1	DECR1
MAN2B2	9.97573e-16	1.78248	0.14	0.052	1.01134e-11	1	MAN2B2
MIIP	1.01584e-15	1.10228	0.257	0.131	1.02986e-11	1	MIIP
SEC11A1	1.04871e-15	0.48748	0.743	0.641	1.06318e-11	1	SEC11A
RAB311	1.05016e-15	0.515567	0.598	0.416	1.06465e-11	1	RAB31
MLKL	1.18027e-15	1.17724	0.17	0.069	1.19656e-11	1	MLKL
MRPS15	1.40735e-15	0.750132	0.538	0.406	1.42677e-11	1	MRPS15
ARPC41	1.76126e-15	0.601584	0.594	0.44	1.78557e-11	1	ARPC4
AKIRIN21	2.27442e-15	0.72212	0.421	0.262	2.30581e-11	1	AKIRIN2
LPCAT21	2.30382e-15	1.23417	0.239	0.118	2.33561e-11	1	LPCAT2
NRIP1	2.36262e-15	1.29503	0.278	0.153	2.39522e-11	1	NRIP1
PYGL	2.56857e-15	1.61143	0.144	0.054	2.60401e-11	1	PYGL
NEK6	2.72309e-15	1.66924	0.18	0.079	2.76067e-11	1	NEK6
CLIP4	2.84258e-15	1.28663	0.195	0.087	2.88181e-11	1	CLIP4
SIK2	3.39254e-15	1.34763	0.153	0.06	3.43935e-11	1	SIK2
METTL22	4.02255e-15	1.45492	0.184	0.081	4.07806e-11	1	METTL22
TDP2	4.13102e-15	1.41344	0.274	0.152	4.18803e-11	1	TDP2
USMG5	5.50335e-15	0.416284	0.835	0.705	5.57929e-11	1	USMG5
HACD41	5.59429e-15	0.708201	0.362	0.207	5.67149e-11	1	HACD4
DMXL2	9.4336e-15	1.43194	0.165	0.069	9.56378e-11	1	DMXL2
BST1	9.75783e-15	1.60974	0.107	0.034	9.89248e-11	1	BST1
ADIPOR2	9.9445e-15	1.0529	0.272	0.147	1.00817e-10	1	ADIPOR2
CD276	1.02328e-14	1.98059	0.149	0.062	1.0374e-10	1	CD276
CEBPA	1.08298e-14	2.08769	0.18	0.084	1.09793e-10	1	CEBPA
NCSTN	1.13287e-14	1.14476	0.295	0.169	1.1485e-10	1	NCSTN
P2RX4	1.91055e-14	1.18444	0.328	0.201	1.93692e-10	1	P2RX4
CFL11	2.37573e-14	0.266052	0.971	0.913	2.40852e-10	1	CFL1
MOSPD2	2.4496e-14	1.97064	0.14	0.056	2.4834e-10	1	MOSPD2
SERINC1	2.58261e-14	0.743355	0.51	0.367	2.61825e-10	1	SERINC1
GSAP	2.86663e-14	1.44514	0.197	0.095	2.90619e-10	1	GSAP
AGFG1	2.93268e-14	1.28148	0.28	0.16	2.97315e-10	1	AGFG1
UBL5	3.03563e-14	0.366045	0.925	0.8	3.07752e-10	1	UBL5
C3orf14	3.56099e-14	1.94751	0.111	0.038	3.61013e-10	1	C3orf14
TKT	3.81179e-14	0.56898	0.732	0.625	3.86439e-10	1	TKT
CHML	4.99258e-14	1.30012	0.253	0.139	5.06148e-10	1	CHML
TMEM127	5.05252e-14	1.34415	0.22	0.112	5.12224e-10	1	TMEM127
PTMS	5.4262e-14	1.33767	0.264	0.148	5.50108e-10	1	PTMS
SH3BP5	5.73635e-14	0.856729	0.339	0.202	5.81551e-10	1	SH3BP5
RAC2	6.28663e-14	0.386584	0.49	0.315	6.37338e-10	1	RAC2
TUBB1	6.6531e-14	0.273255	0.688	0.522	6.74491e-10	1	TUBB
DDAH21	6.65661e-14	0.680651	0.527	0.402	6.74847e-10	1	DDAH2
PPIC	6.688e-14	1.01358	0.33	0.205	6.78029e-10	1	PPIC
LEPROT	6.93714e-14	0.756998	0.479	0.336	7.03287e-10	1	LEPROT
OTUD11	7.18871e-14	1.34476	0.324	0.203	7.28792e-10	1	OTUD1
ANPEP	8.13097e-14	1.21529	0.215	0.107	8.24318e-10	1	ANPEP
C19orf601	8.19239e-14	0.635776	0.602	0.465	8.30544e-10	1	C19orf60
CEP170	1.10971e-13	1.14699	0.299	0.178	1.12502e-09	1	CEP170
NAGA1	1.49218e-13	1.16507	0.253	0.136	1.51277e-09	1	NAGA
MKNK1	1.53061e-13	1.07978	0.272	0.153	1.55173e-09	1	MKNK1
RAB8A1	1.68465e-13	0.773994	0.383	0.249	1.7079e-09	1	RAB8A
TPM4	2.42594e-13	0.489047	0.6	0.447	2.45942e-09	1	TPM4
UNC13D	2.46856e-13	1.20801	0.193	0.092	2.50263e-09	1	UNC13D
SUN2	2.65869e-13	1.04767	0.251	0.136	2.69538e-09	1	SUN2
KCTD5	2.8207e-13	1.72224	0.172	0.08	2.85962e-09	1	KCTD5
IFIT2	2.9979e-13	1.22273	0.1	0.033	3.03927e-09	1	IFIT2
SLC31A1	3.25711e-13	1.20623	0.316	0.197	3.30206e-09	1	SLC31A1
EIF4E1	3.52702e-13	0.602927	0.534	0.404	3.57569e-09	1	EIF4E
ARHGDIB1	3.78421e-13	0.275414	0.854	0.679	3.83643e-09	1	ARHGDIB
PRKACB	3.93424e-13	0.968473	0.182	0.083	3.98853e-09	1	PRKACB
UQCR11	4.13375e-13	0.315712	0.918	0.785	4.1908e-09	1	UQCR11
YWHAG	4.34638e-13	0.612215	0.567	0.44	4.40636e-09	1	YWHAG
KCNMA1	4.5578e-13	1.21791	0.132	0.051	4.6207e-09	1	KCNMA1
ADAM10	5.95393e-13	1.03655	0.349	0.224	6.0361e-09	1	ADAM10
TTC7A	6.87395e-13	1.39277	0.119	0.044	6.96881e-09	1	TTC7A
LAMTOR4	7.59473e-13	0.425248	0.789	0.682	7.69954e-09	1	LAMTOR4
MRPL181	7.66626e-13	0.447992	0.795	0.733	7.77205e-09	1	MRPL18
GNB1	8.79334e-13	0.79099	0.481	0.358	8.91469e-09	1	GNB1
HCLS11	9.17371e-13	0.572754	0.412	0.253	9.30031e-09	1	HCLS1
ADAP21	9.63117e-13	1.07425	0.199	0.097	9.76408e-09	1	ADAP2
FAM134B	1.07702e-12	1.19171	0.163	0.073	1.09189e-08	1	FAM134B
COX17	1.27019e-12	0.554629	0.705	0.59	1.28772e-08	1	COX17
CRTAP	1.29973e-12	1.04767	0.337	0.219	1.31766e-08	1	CRTAP
FAM214B	1.52603e-12	1.2443	0.201	0.101	1.54709e-08	1	FAM214B
GLB1	1.54129e-12	1.14001	0.255	0.145	1.56256e-08	1	GLB1
RHOQ	1.58943e-12	0.957284	0.32	0.199	1.61136e-08	1	RHOQ
SLC25A24	1.6751e-12	1.06506	0.251	0.14	1.69822e-08	1	SLC25A24
CAPNS1	1.69772e-12	0.75042	0.452	0.329	1.72115e-08	1	CAPNS1
PPCS	1.81949e-12	0.941418	0.402	0.285	1.8446e-08	1	PPCS
MYO1F1	1.8256e-12	0.758484	0.274	0.152	1.85079e-08	1	MYO1F
CD141	1.99607e-12	1.08453	0.259	0.141	2.02362e-08	1	CD14
SEPP1	2.12224e-12	0.441887	0.113	0.276	2.15153e-08	1	SEPP1
PMP221	2.24056e-12	0.89893	0.312	0.188	2.27148e-08	1	PMP22
AGPS	2.29083e-12	1.28408	0.203	0.104	2.32245e-08	1	AGPS
DUSP21	2.82467e-12	0.945214	0.351	0.218	2.86366e-08	1	DUSP2
PTPMT1	3.10636e-12	0.974642	0.397	0.285	3.14922e-08	1	PTPMT1
ITGB8	3.13599e-12	1.68267	0.134	0.057	3.17927e-08	1	ITGB8
RAB8B1	3.15093e-12	0.979633	0.247	0.134	3.19441e-08	1	RAB8B
IL181	3.15553e-12	0.602027	0.343	0.207	3.19908e-08	1	IL18
LCP21	3.25077e-12	0.491823	0.335	0.192	3.29564e-08	1	LCP2
QKI1	3.31659e-12	0.839198	0.431	0.307	3.36236e-08	1	QKI
REEP3	3.77532e-12	1.11969	0.308	0.196	3.82742e-08	1	REEP3
MYD88	3.86769e-12	1.08469	0.274	0.164	3.92106e-08	1	MYD88
RAB10	4.96518e-12	0.728908	0.525	0.429	5.0337e-08	1	RAB10
SLC35F6	5.99609e-12	1.19108	0.222	0.121	6.07884e-08	1	SLC35F6
VTI1B	6.09203e-12	0.879723	0.408	0.293	6.1761e-08	1	VTI1B
UQCR10	6.31333e-12	0.420927	0.791	0.695	6.40045e-08	1	UQCR10
PLSCR11	7.22485e-12	0.412342	0.569	0.409	7.32455e-08	1	PLSCR1
RPS19BP1	7.85216e-12	0.555643	0.607	0.485	7.96052e-08	1	RPS19BP1
BCAP31	8.31832e-12	0.527354	0.659	0.53	8.43311e-08	1	BCAP31
LINC014201	8.34211e-12	0.583807	0.554	0.44	8.45723e-08	1	LINC01420
MOB1A1	8.65156e-12	0.492943	0.615	0.49	8.77095e-08	1	MOB1A
VEGFB	8.78359e-12	1.34473	0.249	0.148	8.9048e-08	1	VEGFB
XAF11	9.88962e-12	0.689457	0.264	0.147	1.00261e-07	1	XAF1
NRBF21	1.0633e-11	0.691612	0.352	0.227	1.07798e-07	1	NRBF2
ABRACL1	1.23327e-11	0.629409	0.517	0.396	1.25029e-07	1	ABRACL
RBX1	1.31662e-11	0.428988	0.705	0.587	1.33479e-07	1	RBX1
RSU1	1.4468e-11	0.935272	0.343	0.23	1.46676e-07	1	RSU1
TNS3	1.54775e-11	1.36187	0.207	0.112	1.56911e-07	1	TNS3
SLC16A31	1.54803e-11	0.397089	0.544	0.389	1.5694e-07	1	SLC16A3
CTBS	1.58885e-11	0.884847	0.285	0.17	1.61078e-07	1	CTBS
SCARB2	1.68365e-11	1.00111	0.377	0.265	1.70689e-07	1	SCARB2
CYB5R3	1.79508e-11	0.672277	0.477	0.358	1.81985e-07	1	CYB5R3
CAT1	1.94362e-11	0.779986	0.441	0.32	1.97044e-07	1	CAT
TGFB11	2.00432e-11	0.704246	0.372	0.246	2.03198e-07	1	TGFB1
PCYT1A	2.03852e-11	1.22292	0.195	0.102	2.06665e-07	1	PCYT1A
SCCPDH	2.20259e-11	0.871339	0.352	0.237	2.23299e-07	1	SCCPDH
ARMC8	2.71989e-11	0.984332	0.23	0.126	2.75742e-07	1	ARMC8
PICALM1	2.76037e-11	0.749062	0.433	0.318	2.79847e-07	1	PICALM
TMED10	2.79683e-11	0.468642	0.621	0.494	2.83543e-07	1	TMED10
RUNX1	2.89504e-11	0.832933	0.42	0.31	2.93499e-07	1	RUNX1
2025-03-11	3.03111e-11	0.789745	0.199	0.099	3.07294e-07	1	2025-03-01
FBXL5	3.32131e-11	0.889122	0.312	0.198	3.36715e-07	1	FBXL5
TMEM38B	3.37222e-11	1.12513	0.149	0.067	3.41876e-07	1	TMEM38B
IVNS1ABP	3.41184e-11	0.71298	0.531	0.433	3.45892e-07	1	IVNS1ABP
MBD2	3.69629e-11	0.972539	0.331	0.223	3.7473e-07	1	MBD2
FGD41	4.15851e-11	0.607966	0.316	0.194	4.2159e-07	1	FGD4
CH17-340M24.3	4.51967e-11	0.599358	0.341	0.218	4.58204e-07	1	CH17-340M24.3
SLC12A6	4.52079e-11	1.2776	0.17	0.084	4.58317e-07	1	SLC12A6
JUND	4.56203e-11	0.518831	0.814	0.73	4.62499e-07	1	JUND
CAPZA2	4.91708e-11	0.538239	0.611	0.489	4.98494e-07	1	CAPZA2
RHOA1	5.29083e-11	0.306288	0.885	0.809	5.36384e-07	1	RHOA
TPM31	5.93351e-11	0.35161	0.826	0.715	6.01539e-07	1	TPM3
PLEKHM2	6.81609e-11	1.30314	0.192	0.102	6.91015e-07	1	PLEKHM2
MESDC1	7.44434e-11	1.37283	0.151	0.071	7.54707e-07	1	MESDC1
PSME4	8.66182e-11	1.06059	0.276	0.17	8.78136e-07	1	PSME4
MFSD121	9.31154e-11	1.32042	0.213	0.119	9.44004e-07	1	MFSD12
STX71	9.31944e-11	0.729636	0.385	0.264	9.44805e-07	1	STX7
FDX1	9.98768e-11	1.28459	0.224	0.128	1.01255e-06	1	FDX1
TMBIM1	1.07664e-10	0.74594	0.429	0.317	1.09149e-06	1	TMBIM1
CSF1R1	1.16841e-10	0.652699	0.253	0.141	1.18453e-06	1	CSF1R
MT1E	1.19307e-10	1.53364	0.377	0.28	1.20953e-06	1	MT1E
SQRDL	1.39254e-10	0.772398	0.377	0.263	1.41176e-06	1	SQRDL
MSN1	1.46115e-10	0.490024	0.611	0.489	1.48131e-06	1	MSN
PNP	1.48237e-10	0.826071	0.28	0.172	1.50283e-06	1	PNP
SLC6A6	1.50107e-10	1.1841	0.285	0.187	1.52178e-06	1	SLC6A6
CDV3	1.77081e-10	0.829372	0.358	0.246	1.79525e-06	1	CDV3
CNDP21	1.91618e-10	0.736886	0.444	0.338	1.94263e-06	1	CNDP2
ACOX1	1.95113e-10	1.29839	0.249	0.153	1.97805e-06	1	ACOX1
RHBDD2	2.00242e-10	0.423557	0.529	0.405	2.03006e-06	1	RHBDD2
PLEKHA21	2.12024e-10	0.884325	0.22	0.12	2.1495e-06	1	PLEKHA2
UBE2D4	2.35898e-10	1.27226	0.169	0.085	2.39153e-06	1	UBE2D4
HIGD2A1	2.37047e-10	0.391944	0.753	0.682	2.40318e-06	1	HIGD2A
SH2B31	2.49248e-10	0.71492	0.259	0.148	2.52688e-06	1	SH2B3
CLN6	2.60131e-10	1.29654	0.184	0.098	2.63721e-06	1	CLN6
PAPSS1	2.72651e-10	1.02588	0.299	0.196	2.76414e-06	1	PAPSS1
IRAK31	2.86654e-10	0.704474	0.236	0.133	2.9061e-06	1	IRAK3
DDHD11	2.88757e-10	0.961166	0.195	0.104	2.92742e-06	1	DDHD1
TMEM2301	2.9351e-10	0.544612	0.602	0.522	2.97561e-06	1	TMEM230
CD9	3.1767e-10	0.307157	0.755	0.593	3.22053e-06	1	CD9
SLC9A1	3.90373e-10	1.39029	0.163	0.083	3.95761e-06	1	SLC9A1
OSTF11	4.1921e-10	0.517797	0.469	0.342	4.24995e-06	1	OSTF1
PAK21	4.20047e-10	0.638517	0.452	0.343	4.25844e-06	1	PAK2
MAP2K11	4.25407e-10	0.643114	0.333	0.216	4.31278e-06	1	MAP2K1
SUMO31	4.38134e-10	0.659313	0.561	0.474	4.4418e-06	1	SUMO3
ATP2C1	4.51367e-10	1.01688	0.314	0.218	4.57595e-06	1	ATP2C1
DUSP1	4.5296e-10	0.323346	0.879	0.73	4.59211e-06	1	DUSP1
SLC43A21	4.99622e-10	0.682888	0.324	0.208	5.06517e-06	1	SLC43A2
FARSB	5.10041e-10	1.27943	0.161	0.082	5.17079e-06	1	FARSB
C7orf50	5.13706e-10	0.687112	0.489	0.393	5.20795e-06	1	C7orf50
ATP2B11	5.26092e-10	0.339179	0.487	0.348	5.33352e-06	1	ATP2B1
HIC2	5.60139e-10	1.30998	0.159	0.081	5.67869e-06	1	HIC2
MYDGF	6.45622e-10	0.340014	0.651	0.527	6.54531e-06	1	MYDGF
NDUFS5	6.63313e-10	0.30271	0.858	0.797	6.72466e-06	1	NDUFS5
OAS1	6.68981e-10	0.917712	0.211	0.116	6.78212e-06	1	OAS1
GNAS	6.91703e-10	0.44736	0.751	0.65	7.01249e-06	1	GNAS
NAA50	6.93672e-10	0.653768	0.408	0.3	7.03245e-06	1	NAA50
CMC2	7.60343e-10	0.702955	0.393	0.28	7.70836e-06	1	CMC2
ESYT1	7.73788e-10	1.12751	0.19	0.103	7.84466e-06	1	ESYT1
SH3GLB1	8.06792e-10	0.632285	0.515	0.415	8.17926e-06	1	SH3GLB1
MFSD14B	9.47829e-10	1.07018	0.255	0.159	9.60909e-06	1	MFSD14B
UQCRH	1.04466e-09	0.282505	0.875	0.814	1.05908e-05	1	UQCRH
STK10	1.13479e-09	0.885798	0.159	0.078	1.15045e-05	1	STK10
FMNL2	1.17591e-09	1.30916	0.238	0.147	1.19214e-05	1	FMNL2
RAB201	1.18621e-09	0.355647	0.379	0.25	1.20258e-05	1	RAB20
IQGAP1	1.44418e-09	0.636975	0.577	0.499	1.46411e-05	1	IQGAP1
CSF3R1	1.59102e-09	0.618839	0.224	0.124	1.61298e-05	1	CSF3R
DDIT3	1.65238e-09	0.650868	0.565	0.469	1.67518e-05	1	DDIT3
ITGAM1	1.73873e-09	1.47085	0.126	0.058	1.76272e-05	1	ITGAM
SCPEP1	2.3034e-09	0.396902	0.542	0.412	2.33518e-05	1	SCPEP1
CKLF1	2.40177e-09	0.311949	0.559	0.423	2.43491e-05	1	CKLF
IFI27	2.70902e-09	1.28477	0.351	0.256	2.7464e-05	1	IFI27
VAMP31	2.83659e-09	0.718885	0.356	0.254	2.87574e-05	1	VAMP3
RNASE1	2.94501e-09	0.384465	0.149	0.29	2.98565e-05	1	RNASE1
SMS	3.1716e-09	0.463067	0.525	0.42	3.21537e-05	1	SMS
ZNF800	3.67869e-09	1.02778	0.188	0.104	3.72945e-05	1	ZNF800
VOPP1	4.38008e-09	0.92336	0.257	0.162	4.44053e-05	1	VOPP1
PDCD6IP	4.46828e-09	0.698019	0.41	0.305	4.52995e-05	1	PDCD6IP
RWDD11	4.6459e-09	0.428719	0.594	0.495	4.71001e-05	1	RWDD1
MAP3K5	4.82232e-09	1.47825	0.102	0.043	4.88887e-05	1	MAP3K5
PROSC	4.91988e-09	0.872529	0.261	0.166	4.98777e-05	1	PROSC
DAZAP2	4.96487e-09	0.368997	0.711	0.62	5.03338e-05	1	DAZAP2
TMEM30A	6.09334e-09	0.795549	0.402	0.311	6.17743e-05	1	TMEM30A
CANX	6.24919e-09	0.432554	0.692	0.58	6.33543e-05	1	CANX
TOMM40	6.4301e-09	1.4128	0.161	0.087	6.51883e-05	1	TOMM40
SH3BP21	6.58044e-09	0.845733	0.197	0.111	6.67125e-05	1	SH3BP2
WDR1	7.15274e-09	0.559305	0.492	0.391	7.25145e-05	1	WDR1
CENPW1	7.42169e-09	0.825142	0.149	0.075	7.52411e-05	1	CENPW
[truncated: 21,898 more rows]
