# Supplementary material for: A tumor-infiltrating B lymphocytes -related index based on machine-learning predicts prognosis and immunotherapy response in lung adenocarcinoma
Source: Front Immunol. 2025 Mar 24;16:1524120. doi: 10.3389/fimmu.2025.1524120 (PMC11973313; doi:10.3389/fimmu.2025.1524120)
Supplement: Supplementary file 6 [file Table2.xlsx]

## Sheet: supplement table2
gene	module
LY9	brown
CD79A	brown
SPIB	blue
CCR7	blue
CD37	blue
RPS8	turquoise
RPL13A	turquoise
SIT1	blue
LTB	blue
RPL21	turquoise
RPL19	turquoise
RPS23	turquoise
ARHGAP24	grey
RPLP2	turquoise
RPL11	turquoise
CXCR4	blue
RPS27	turquoise
CD69	blue
RPL9	turquoise
RPL13	turquoise
RPS27A	turquoise
RPS25	turquoise
RPL23A	turquoise
RPL26	turquoise
RPL27A	turquoise
CD48	blue
RPL18	turquoise
RPL32	turquoise
RPS3	turquoise
RPSA	turquoise
CD83	blue
RPS6	turquoise
RPL18A	turquoise
RPS14	turquoise
RPS7	turquoise
RPS15A	turquoise
CD79B	brown
RPS11	turquoise
RPS3A	turquoise
RPL3	turquoise
EEF1A1	turquoise
RPL5	turquoise
RPL34	turquoise
RPS18	turquoise
RPS12	turquoise
RPS2	turquoise
RPL35A	turquoise
REL	grey
RPS29	turquoise
RPS26	grey
RPL15	turquoise
RPL30	turquoise
ADAM28	grey
RPS5	turquoise
RPS17	turquoise
EEF1B2	turquoise
RPLP1	turquoise
IRF8	blue
RPL10A	turquoise
RPL10	turquoise
FAU	turquoise
RPS13	turquoise
RPL28	turquoise
RPL41	turquoise
RPL14	turquoise
RPS20	turquoise
RPS10	turquoise
RPS15	turquoise
CD27	brown
RPS28	turquoise
HERPUD1	brown
RPL7A	turquoise
RPL4	turquoise
ISG20	grey
RPS4Y1	grey
RPS16	turquoise
RPL29	turquoise
TSC22D3	grey
RPL31	turquoise
EEF2	grey
YPEL5	grey
RHOH	brown
PMAIP1	grey
RPL6	turquoise
GNB2L1	turquoise
RPL7	turquoise
NFKBID	grey
RPL8	turquoise
AIM2	blue
RPL27	turquoise
RP1-313I6.12	grey
RPL36	turquoise
UBA52	turquoise
ACAP1	blue
RPL39	turquoise
NACA	turquoise
TAGAP	blue
EIF1AY	grey
RPL35	turquoise
CCR6	blue
RPLP0	turquoise
RPS4X	turquoise
GPR183	blue
HSPE1	grey
DNAJB6	grey
HLA-E	yellow
ARHGAP25	blue
RPL12	turquoise
LIMD2	blue
LAPTM5	blue
RPS21	turquoise
B2M	yellow
EIF1	grey
CD52	blue
SLC25A6	grey
STK4	blue
SP140	blue
NPM1	turquoise
RPL22	turquoise
NR4A2	grey
GPBP1	grey
RPS9	turquoise
ZNF331	grey
EZR	grey
PRDM2	grey
ANKRD37	grey
DNAJA1	grey
CYTIP	blue
HLA-B	yellow
PNISR	grey
RP5-1171I10.5	blue
C6orf48	turquoise
KDM4B	grey
RPL24	turquoise
EEF1D	grey
HLA-A	yellow
LDLRAD4	blue
BIRC3	grey
ELF1	grey
RPL37	turquoise
PRKCB	blue
CORO1A	blue
RPS19	turquoise
TMEM243	grey
P2RY10	blue
COX4I1	grey
SRSF7	grey
2024-03-01	blue
RCSD1	blue
PFDN5	turquoise
CREM	grey
EVI2B	blue
BCAS2	grey
ZNF165	grey
HSPA8	grey
KMT2E	grey
AC016831.7	grey
EIF3E	turquoise
CYCS	grey
EIF4A2	grey
GLTSCR2	grey
PTGES3	grey
JUNB	grey
IRF4	brown
POU2F2	brown
PIKFYVE	grey
TYMP	grey
NFKB2	grey
TCF4	blue
CCNI	grey
FKBP4	grey
NAP1L1	grey
SNX3	grey
RPL23	turquoise
CIRBP	grey
CHORDC1	grey
LPIN1	grey
ANKRD44	blue
MEF2C	blue
BTF3	turquoise
HSP90AA1	grey
ZFAS1	turquoise
HSPH1	grey
H3F3B	grey
SMDT1	grey
SMAP2	blue
GNG2	blue
TCP1	grey
RUNX3	blue
RAC2	blue
FMNL1	blue
DRAM2	grey
FNBP1	blue
ALG13	grey
IL16	blue
CACYBP	grey
PHF20	grey
HSPA4	grey
RPL36AL	grey
ORAI2	grey
PIM2	brown
DEDD2	grey
RP11-138A9.1	grey
RPL17	turquoise
INPP5D	blue
RNASET2	grey
ST6GAL1	grey
HLA-DQA2	grey
RGS2	grey
BTG1	grey
IDI1	grey
GPR65	blue
AHSA1	grey
RPL36A	turquoise
MCM5	grey
IFI44L	grey
HSP90AB1	grey
RSL24D1	turquoise
HSPD1	grey
EIF5	grey
CKS2	grey
EIF3F	turquoise
HSH2D	grey
CMTM6	grey
SELK	grey
YWHAZ	grey
KLF6	grey
CLEC2B	blue
LPAR2	grey
PABPC1	grey
ARID5B	grey
HMGB1	grey
SLC2A3	grey
N4BP2L2	grey
TUBA4A	grey
HNRNPA0	grey
SELL	blue
NFATC1	blue
PPP1R2	grey
NCF1	blue
CDKN2D	grey
SRSF5	grey
PDE4B	blue
TOMM7	grey
EIF3L	grey
UBXN1	grey
SERPINB9	blue
MOB3A	grey
ICAM3	brown
PHF1	grey
COMMD6	turquoise
WIPF1	blue
RASSF2	blue
TMEM154	grey
TRBC2	blue
EPSTI1	yellow
MRPL18	grey
CD72	blue
EIF4B	grey
PAPOLA	grey
SMIM14	grey
CHPT1	grey
LRMP	blue
N4BP2L1	blue
HNRNPA1	grey
CD53	blue
KIAA1551	blue
STIP1	grey
HMHA1	blue
TNFAIP8	blue
BCL2A1	blue
DDX5	grey
C19orf43	grey
PKIG	grey
SCIMP	blue
TAF1D	grey
IDS	grey
PPP1R14B	grey
SRSF2	grey
DENND4A	grey
DUSP10	grey
BAG2	grey
CCDC107	grey
SMARCB1	grey
ERP29	grey
EPOR	grey
TANK	grey
RBM8A	grey
FAM46C	brown
RAN	grey
ST13	grey
SBDS	grey
PPM1K	grey
RASGRP3	blue
PDE7A	grey
TGIF2	grey
DCK	grey
PLP2	grey
DDX21	grey
IFI16	yellow
TRAF3IP3	blue
OFD1	grey
BACH1	grey
CCNH	grey
SNHG8	turquoise
NUDC	grey
CYSLTR1	blue
GPM6B	grey
RBM39	grey
TAF7	grey
ELMO1	blue
USF2	grey
CCT4	grey
GNB5	grey
TOR3A	grey
2024-09-07	grey
LY86	blue
EIF3D	grey
KDM6B	grey
TBC1D10C	blue
ZNF581	turquoise
FAM60A	grey
MRPS6	grey
FAM49A	blue
IRF9	grey
TMEM140	blue
PPP1R11	grey
RPL22L1	turquoise
ABHD14B	grey
SP100	grey
ARHGAP15	blue
CD40	blue
SESN3	grey
VPS37B	grey
DDX27	grey
HIST1H2AC	grey
DDX3Y	grey
RILPL2	grey
ZCCHC10	grey
VAMP2	grey
RP11-138A9.2	grey
RPAIN	grey
KPNA4	grey
2024-09-06	blue
ARL14EP	grey
FXYD5	grey
FCGR2B	blue
CREB3	grey
FADS1	grey
CCDC174	grey
POLM	grey
PIGT	grey
HINT1	turquoise
UBE2N	grey
LSM1	grey
PBDC1	grey
CLEC2D	blue
TPD52	grey
UXT	turquoise
TDG	grey
TBPL1	grey
AATF	grey
ABCE1	grey
LYRM2	grey
UBE2D3	grey
TMEM126A	grey
UCP2	grey
RPA2	grey
RBBP7	grey
LAT2	blue
RAP1B	grey
CD82	grey
TARDBP	grey
NCF4	blue
CLIC3	grey
JAGN1	grey
SAMSN1	blue
CCDC50	grey
USP36	grey
RASGRP2	blue
ATG4B	grey
TOP2B	grey
GGNBP2	grey
CD99	grey
SGTA	grey
CMSS1	grey
RP11-796E2.4	brown
UPF2	grey
TRPC4AP	grey
RBM38	grey
SLC39A3	grey
LPXN	blue
CD79A.1	brown
CD27.1	brown
MEI1	brown
ITM2C	grey
FKBP11	grey
SPCS3	grey
SEC11C	grey
IGKC	brown
TXNDC15	brown
SSR4	grey
ISG20.1	grey
SPCS1	grey
HERPUD1.1	brown
PIM2.1	brown
QPRT	grey
PRDX4	grey
ANKRD28	grey
IGHA1	brown
SPCS2	grey
SDF2L1	grey
PRDM1	brown
MANF	grey
UBE2J1	brown
IGHG1	brown
P2RY8	brown
SSR3	grey
CCDC167	grey
HSP90B1	grey
MYDGF	grey
IGHM	brown
CYTIP.1	blue
VCPKMT	grey
SEC61B	grey
LINC00152	grey
FKBP2	grey
ARID5B.1	grey
PDIA6	grey
CYBA	grey
VIMP	grey
CD38	brown
DNAJB9	grey
SUB1	grey
RABAC1	grey
PIK3CG	blue
ERLEC1	grey
KLF13	grey
ICAM3.1	brown
BEX5	grey
SELM	grey
RPLP0.1	turquoise
VOPP1	grey
DDOST	grey
RPLP1.1	turquoise
IFNAR2	grey
DOK3	blue
ATF4	grey
RPS19BP1	grey
CUTA	grey
CREB3L2	grey
ZNF567	grey
COX5A	grey
TMEM258	grey
RGS1	blue
B4GALT3	grey
RP11-81H14.2	brown
ATF5	grey
DERL1	grey
SLC38A1	grey
TPD52.1	grey
SPATS2	grey
RPN2	grey
IKBIP	grey
TMEM59	grey
TPST2	grey
HSPA13	grey
RPL36AL.1	grey
IFI27L1	grey
FAM46C.1	brown
ANKRD37.1	grey
CFLAR	grey
SEC61A1	grey
P4HB	grey
POU2F2.1	brown
PNKP	grey
HLA-C	yellow
HSH2D.1	grey
C16orf54	blue
USP48	grey
HLA-B.1	yellow
RPS5.1	turquoise
CISD2	grey
RPL3.1	turquoise
PPP1CC	grey
TRIB3	grey
ERGIC3	grey
FNDC3A	grey
THEMIS2	blue
DUSP5	grey
EEF1B2.1	turquoise
SEC14L1	grey
RPL10.1	turquoise
TTC38	grey
OSTC	grey
LMAN2	grey
SSR2	grey
COMMD3	grey
RPL18A.1	turquoise
IGHG3	brown
ABHD14A	grey
BCL2L11	grey
EEF1D.1	grey
EEF2.1	grey
AIM2.1	blue
GORASP2	grey
ANXA6	blue
SLC35B1	grey
ALG5	grey
TMEM19	grey
SEC61G	grey
PPIB	grey
TUBA4A.1	grey
UFM1	grey
ISCU	grey
ZNF706	grey
TP53INP1	brown
DEF8	grey
TAP1	yellow
NDUFB11	grey
PSME2	grey
LY9.1	brown
TYMP.1	grey
SIL1	grey
DNAJC4	grey
CFL2	grey
ST6GALNAC4	grey
RPL18.1	turquoise
TSC22D3.1	grey
RPL7A.1	turquoise
FGFR1OP2	grey
RPL6.1	turquoise
PDIA4	grey
ELL2	grey
LMAN1	grey
GTF3A	turquoise
IFI6	grey
RPS8.1	turquoise
BIRC3.1	grey
DNAJB11	grey
HM13	grey
SELK.1	grey
EIF1.1	grey
RNF113A	grey
C15orf57	grey
EIF1AY.1	grey
ARF4	grey
CHID1	grey
P2RY10.1	blue
RPS4X.1	turquoise
HSP90AA1.1	grey
IL10RA	blue
TMEM208	grey
RPS15.1	turquoise
TRAM1	grey
JTB	grey
LINC00847	grey
ADRM1	grey
GLO1	grey
IER3IP1	turquoise
RPL15.1	turquoise
COPE	grey
SEC24A	grey
RPL4.1	turquoise
PSME1	grey
C12orf45	grey
ST6GAL1.1	grey
PARVB	grey
EXOSC1	grey
FCGR2B.1	blue
CRTC3	grey
TMEM243.1	grey
CD79B.1	brown
CRELD2	grey
ANKRD36	grey
DAPP1	blue
SERP1	grey
HIST1H2BG	grey
ZNF165.1	grey
ALG14	grey
EIF2B4	grey
A1BG	grey
STK4.1	blue
B2M.1	yellow
HSPA1B	grey
PRR7	grey
SLC25A6.1	grey
ALKBH7	turquoise
IL16.1	blue
SYNC	grey
DCPS	grey
PHPT1	grey
FUCA2	grey
POLR1E	grey
BTG2	grey
PSMB1	grey
TAPBPL	grey
RAB8A	grey
DNAJB1	grey
RPL13.1	turquoise
RPS7.1	turquoise
DCTD	grey
RPL5.1	turquoise
COX7A2	grey
RNASE6	blue
MZT1	grey
SHMT2	grey
RAPGEF1	grey
RPL24.1	turquoise
TMED2	grey
HSPA6	grey
IRF4.1	brown
PLP2.1	grey
IL2RG	blue
B4GALT7	grey
ODF3B	grey
EIF5AL1	grey
GNB2L1.1	turquoise
KLHL6	blue
PDE4B.1	blue
MARS	grey
TIFA	grey
CIRBP.1	grey
C5orf56	blue
FBXW7	grey
LSM10	grey
CHST15	grey
PPP1R8	grey
CKAP2	grey
APOBEC3G	blue
PIM1	grey
MRPS6.1	grey
ZFAND2A	grey
TMEM205	grey
SPTY2D1	grey
GADD45GIP1	grey
ATP5J	grey
TXNL1	turquoise
GNL3	grey
SLC33A1	grey
SLC25A45	grey
RCHY1	grey
RNASET2.1	grey
PELI1	grey
SLC52A2	grey
EIF2AK3	grey
PSMB8-AS1	yellow
ASMTL	grey
TMEM39A	grey
PPA1	turquoise
STK38L	grey
RPL35A.1	turquoise
RBM33	grey
DNAJC15	grey
SMAP2.1	blue
ERP29.1	grey
CNPY2	grey
RPL17.1	turquoise
PSMD8	grey
RPL10A.1	turquoise
MTERF4	grey
FNBP1.1	blue
TMED9	grey
IRF7	grey
LPIN1.1	grey
DAD1	grey
EIF2A	grey
KRTCAP2	grey
RPS2.1	turquoise
SND1	grey
MRPS34	grey
USP16	grey
FASTK	grey
MSL3	blue
EBAG9	grey
NCF1.1	blue
DAPL1	grey
RP1-313I6.12.1	grey
RPL29.1	turquoise
AURKAIP1	grey
C10orf54	blue
RPS6KB2	grey
IFNAR1	grey
RPL21.1	turquoise
UBALD2	grey
OAZ1	grey
GMNN	grey
FAM102B	grey
RPL8.1	turquoise
DDT	grey
GOLT1B	grey
LRMP.1	blue
STARD3	grey
ATP5G1	grey
