# Supplementary material for: A tumor-infiltrating B lymphocytes -related index based on machine-learning predicts prognosis and immunotherapy response in lung adenocarcinoma
Source: Front Immunol. 2025 Mar 24;16:1524120. doi: 10.3389/fimmu.2025.1524120 (PMC11973313; doi:10.3389/fimmu.2025.1524120)
Supplement: Supplementary file 7 [file Table3.xlsx]

## Sheet: supplement table3
gene	KM	B	SE	HR	HR.95L	HR.95H	pvalue
LY9	0.00103288	-0.559271	0.177555	0.571626	0.403624	0.809556	0.00163356
CD79A	0.0277566	-0.191083	0.0625695	0.826064	0.730726	0.933841	0.00225861
CCR7	0.0244951	-0.248975	0.101882	0.779599	0.638482	0.951905	0.0145353
CD37	0.00519713	-0.234543	0.0916951	0.790932	0.660828	0.946652	0.0105319
SIT1	0.0199838	-0.262825	0.11015	0.768877	0.61958	0.954149	0.0170293
LTB	0.0200707	-0.187724	0.0809695	0.828843	0.707215	0.971391	0.0204247
CD69	0.0338506	-0.262956	0.0955965	0.768776	0.637423	0.927196	0.00594711
CD48	0.0308138	-0.220798	0.0915112	0.801879	0.670215	0.959408	0.0158307
CD83	0.0336165	-0.257235	0.100289	0.773187	0.635211	0.941133	0.0103198
CD79B	0.00899742	-0.274269	0.0929889	0.760128	0.633482	0.912092	0.00318308
IRF8	0.00402298	-0.303333	0.106058	0.738353	0.599774	0.908952	0.00423556
CD27	0.0318108	-0.210662	0.0867241	0.810048	0.683425	0.960131	0.0151361
HERPUD1	0.000205512	-0.492	0.137737	0.611402	0.466751	0.800883	0.000354226
YPEL5	0.0080118	-0.46986	0.201039	0.62509	0.42152	0.926972	0.0194306
RHOH	0.0198795	-0.342385	0.140678	0.710074	0.538962	0.935512	0.0149404
PMAIP1	0.0259554	0.155785	0.0785901	1.16858	1.00175	1.36318	0.0474513
ACAP1	0.0080622	-0.379562	0.137897	0.684161	0.522132	0.896472	0.00591416
ARHGAP25	0.0038332	-0.375604	0.136568	0.686874	0.525569	0.897686	0.00595411
CD52	0.00830445	-0.22251	0.0755476	0.800507	0.690334	0.928264	0.00322648
PRDM2	0.00024964	-0.621592	0.197506	0.537089	0.364694	0.790976	0.00164835
PNISR	0.0225257	-0.320478	0.15566	0.725802	0.534959	0.984729	0.0395107
PRKCB	0.00127043	-0.386302	0.143157	0.679565	0.513306	0.899677	0.00696627
CORO1A	0.0136416	-0.27264	0.100495	0.761367	0.625249	0.927119	0.00666814
RCSD1	0.00111308	-0.342418	0.128061	0.710051	0.552438	0.912632	0.0074984
EVI2B	0.00336967	-0.217307	0.0940334	0.804683	0.669242	0.967534	0.0208351
CYCS	0.000503664	0.472909	0.143485	1.60466	1.21129	2.12577	0.000981107
PTGES3	0.00244903	0.572355	0.174807	1.77244	1.25827	2.4967	0.00105958
IRF4	0.0274645	-0.311906	0.109901	0.732051	0.590192	0.908006	0.00453871
FKBP4	0.000630861	0.504159	0.109099	1.65559	1.33687	2.05031	3.81671e-06
CIRBP	0.0209845	-0.485777	0.143627	0.615219	0.464274	0.815241	0.000719081
CHORDC1	0.0444202	0.391973	0.19471	1.4799	1.0104	2.16755	0.0441026
ANKRD44	0.00543004	-0.592178	0.164065	0.553121	0.401022	0.762909	0.000306893
MEF2C	0.0308453	-0.320953	0.135585	0.725458	0.556162	0.946286	0.0179251
SMAP2	0.0429328	-0.417824	0.161777	0.658478	0.479553	0.904162	0.00980266
TCP1	0.0226239	0.511387	0.17665	1.6676	1.17958	2.35753	0.00379259
IL16	0.00491386	-0.519358	0.151588	0.594903	0.441991	0.800715	0.000612283
HSPA4	0.00731663	0.704059	0.195279	2.02194	1.37895	2.96477	0.000311673
DEDD2	0.0458108	0.50125	0.205247	1.65078	1.10404	2.46829	0.0145987
ST6GAL1	0.0203496	-0.289655	0.114469	0.748522	0.598093	0.936786	0.0113924
AHSA1	0.000149968	0.860967	0.217152	2.36545	1.54551	3.62038	7.34547e-05
MCM5	2.22598e-05	0.508226	0.140167	1.66234	1.26302	2.18792	0.000288012
HSPD1	0.019283	0.459417	0.13866	1.58315	1.20641	2.07754	0.000922138
YWHAZ	0.00410627	0.600288	0.163561	1.82264	1.32275	2.51145	0.000242446
PABPC1	0.0436997	0.337969	0.131044	1.4021	1.08451	1.81269	0.00990713
N4BP2L2	0.0236825	-0.50919	0.202681	0.600982	0.403961	0.894096	0.0119956
TUBA4A	0.00271654	0.30184	0.119589	1.35234	1.06978	1.70955	0.0116037
NFATC1	0.00699585	-0.379385	0.1528	0.684282	0.507191	0.923207	0.0130324
ICAM3	0.00249624	-0.533186	0.168073	0.586733	0.422062	0.815651	0.00151211
PHF1	0.00685165	-0.676303	0.195514	0.508493	0.346628	0.745945	0.000541968
RASSF2	0.00163212	-0.29322	0.110024	0.745858	0.601179	0.925355	0.00769742
N4BP2L1	0.00450574	-0.50925	0.154692	0.600946	0.443774	0.813784	0.00099467
CD53	0.00942154	-0.178735	0.0857118	0.836327	0.706998	0.989315	0.037042
DDX5	0.0411202	-0.480811	0.225796	0.618281	0.39718	0.962464	0.033221
EPOR	0.0230878	-0.315334	0.148128	0.729545	0.545714	0.975303	0.0332718
TRAF3IP3	0.00317192	-0.50854	0.162752	0.601373	0.437128	0.82733	0.00178031
ELMO1	0.00394397	-0.338151	0.148627	0.713087	0.532883	0.954232	0.0228957
CCT4	0.00210254	0.533564	0.170255	1.705	1.22124	2.38037	0.00172492
LY86	0.0131015	-0.22898	0.0910656	0.795344	0.665335	0.950759	0.0119218
EIF3D	0.0229386	0.442086	0.225406	1.55595	1.0003	2.42026	0.0498455
TBC1D10C	0.00400724	-0.333415	0.12488	0.716473	0.560921	0.915162	0.00758799
ARHGAP15	0.000267259	-0.550837	0.186101	0.576467	0.400281	0.830202	0.00307756
SESN3	0.0105528	-0.276416	0.105183	0.758497	0.617195	0.93215	0.00858994
RILPL2	0.00569548	-0.496293	0.169891	0.608783	0.436366	0.849326	0.00348642
KPNA4	0.0166347	0.617506	0.194157	1.8543	1.2674	2.71298	0.00147049
CLEC2D	0.0115269	-0.435864	0.158576	0.646706	0.473943	0.882444	0.005985
NCF4	0.0071805	-0.215044	0.101253	0.806506	0.661334	0.983545	0.0336846
RASGRP2	0.00383828	-0.530583	0.173138	0.588262	0.418982	0.825935	0.00218024
LPXN	0.0121736	-0.307508	0.125636	0.735277	0.57479	0.940573	0.0143805
MEI1	0.0382266	-0.347492	0.145616	0.706458	0.531052	0.939799	0.0170164
SEC11C	0.00116021	-0.209983	0.0918053	0.810598	0.677112	0.970399	0.0221805
TXNDC15	0.00838721	-0.488355	0.190382	0.613635	0.422529	0.891177	0.0103138
P2RY8	0.0016484	-0.647633	0.210734	0.523283	0.346226	0.790885	0.00211757
PIK3CG	0.0082274	-0.436317	0.137562	0.646413	0.493647	0.846453	0.00151506
BEX5	0.00682063	-0.357867	0.0982887	0.699166	0.576656	0.847703	0.000271604
IFNAR2	0.0257125	-0.317821	0.154731	0.727733	0.537359	0.985552	0.0399737
CUTA	0.0246346	-0.447682	0.201715	0.639108	0.430402	0.949018	0.0264611
DERL1	0.019034	0.509029	0.20904	1.66367	1.10442	2.50613	0.0148887
C16orf54	0.0154866	-0.30491	0.113127	0.737189	0.590589	0.92018	0.00703254
CISD2	0.00107502	0.381442	0.187204	1.46439	1.01463	2.11352	0.0415931
ABHD14A	0.0277138	-0.392193	0.151427	0.675574	0.502085	0.909008	0.00959824
SEC61G	0.00275793	0.511989	0.129714	1.66861	1.29402	2.15162	7.91117e-05
ST6GALNAC4	0.00295002	-0.303033	0.116147	0.738575	0.588207	0.927382	0.00907933
FUCA2	0.000935751	0.439753	0.153063	1.55232	1.14999	2.09541	0.00406561
BTG2	0.00156996	-0.309933	0.0804079	0.733496	0.626548	0.858699	0.00011596
MZT1	0.00492024	0.356633	0.137271	1.42851	1.09154	1.86952	0.00937621
CKAP2	0.0472882	0.277942	0.124262	1.32041	1.03499	1.68454	0.0253026
