# Supplementary material for: A tumor-infiltrating B lymphocytes -related index based on machine-learning predicts prognosis and immunotherapy response in lung adenocarcinoma
Source: Front Immunol. 2025 Mar 24;16:1524120. doi: 10.3389/fimmu.2025.1524120 (PMC11973313; doi:10.3389/fimmu.2025.1524120)
Supplement: Supplementary file 8 [file Table4.xlsx]

## Sheet: immun_all
gene	cell_type	correlation	pvalue.adj	stars
pred_superpc	B cells naive_CIBERSORT	-0.149804	0.000879846	***
pred_superpc	B cells memory_CIBERSORT	-0.0626313	0.166291
pred_superpc	Plasma cells_CIBERSORT	-0.163445	0.000279895	***
pred_superpc	T cells CD8_CIBERSORT	0.158176	0.000440436	***
pred_superpc	T cells CD4 memory resting_CIBERSORT	-0.255615	9.49877e-09	***
pred_superpc	T cells CD4 memory activated_CIBERSORT	0.490613	4.83837e-31	***
pred_superpc	T cells follicular helper_CIBERSORT	-0.0411093	0.363851
pred_superpc	T cells regulatory (Tregs)_CIBERSORT	-0.142371	0.00157993	**
pred_superpc	T cells gamma delta_CIBERSORT	0.132401	0.00332194	**
pred_superpc	NK cells resting_CIBERSORT	0.225066	4.80203e-07	***
pred_superpc	NK cells activated_CIBERSORT	-0.239216	8.33287e-08	***
pred_superpc	Monocytes_CIBERSORT	-0.141077	0.00174466	**
pred_superpc	Macrophages M0_CIBERSORT	0.185464	3.61478e-05	***
pred_superpc	Macrophages M1_CIBERSORT	0.21303	1.95237e-06	***
pred_superpc	Macrophages M2_CIBERSORT	0.0135666	0.764516
pred_superpc	Dendritic cells resting_CIBERSORT	-0.0990049	0.0284261	*
pred_superpc	Dendritic cells activated_CIBERSORT	0.010517	0.816371
pred_superpc	Mast cells resting_CIBERSORT	-0.310152	2.18923e-12	***
pred_superpc	Mast cells activated_CIBERSORT	0.16872	0.000175304	***
pred_superpc	Eosinophils_CIBERSORT	0.124826	0.00565895	**
pred_superpc	Neutrophils_CIBERSORT	0.0835568	0.0645852
pred_superpc	B cell_QUANTISEQ	-0.25239	1.65469e-08	***
pred_superpc	Macrophage M1_QUANTISEQ	0.0269239	0.552001
pred_superpc	Macrophage M2_QUANTISEQ	-0.279999	2.81142e-10	***
pred_superpc	Monocyte_QUANTISEQ	0.0199409	0.6597
pred_superpc	Neutrophil_QUANTISEQ	-0.0172695	0.70296
pred_superpc	NK cell_QUANTISEQ	-0.205307	4.60639e-06	***
pred_superpc	T cell CD4+ (non_regulatory)_QUANTISEQ	-0.160495	0.000361394	***
pred_superpc	T cell CD8+_QUANTISEQ	0.0538829	0.233733
pred_superpc	T cell regulatory (Tregs)_QUANTISEQ	-0.268637	1.76061e-09	***
pred_superpc	Myeloid dendritic cell_QUANTISEQ	0.112224	0.0129296	*
pred_superpc	uncharacterized cell_QUANTISEQ	0.146902	0.00112141	**
pred_superpc	Myeloid dendritic cell activated_XCELL	-0.11166	0.0134293	*
pred_superpc	B cell_XCELL	-0.1355	0.00265036	**
pred_superpc	T cell CD4+ memory_XCELL	0.215136	1.53626e-06	***
pred_superpc	T cell CD4+ naive_XCELL	-0.295655	2.42643e-11	***
pred_superpc	T cell CD4+ (non_regulatory)_XCELL	-0.0548095	0.225868
pred_superpc	T cell CD4+ central memory_XCELL	-0.491482	3.67097e-31	***
pred_superpc	T cell CD4+ effector memory_XCELL	-0.230919	2.3589e-07	***
pred_superpc	T cell CD8+ naive_XCELL	0.203515	5.59628e-06	***
pred_superpc	T cell CD8+_XCELL	-0.106531	0.0183311	*
pred_superpc	T cell CD8+ central memory_XCELL	0.0272525	0.547286
pred_superpc	T cell CD8+ effector memory_XCELL	0.0298266	0.510088
pred_superpc	Class_switched memory B cell_XCELL	-0.233252	1.76753e-07	***
pred_superpc	Common lymphoid progenitor_XCELL	0.529418	9.52391e-37	***
pred_superpc	Common myeloid progenitor_XCELL	-0.251659	1.62673e-08	***
pred_superpc	Myeloid dendritic cell_XCELL	-0.213584	1.83342e-06	***
pred_superpc	Endothelial cell_XCELL	-0.269513	1.33411e-09	***
pred_superpc	Eosinophil_XCELL	-0.396203	7.24178e-20	***
pred_superpc	Cancer associated fibroblast_XCELL	-0.382866	1.48723e-18	***
pred_superpc	Granulocyte_monocyte progenitor_XCELL	-0.101148	0.0251531	*
pred_superpc	Hematopoietic stem cell_XCELL	-0.538184	0	***
pred_superpc	Macrophage_XCELL	0.0231066	0.609878
pred_superpc	Macrophage M1_XCELL	0.148404	0.000984408	***
pred_superpc	Macrophage M2_XCELL	-0.255149	1.01242e-08	***
pred_superpc	Mast cell_XCELL	-0.314467	1.04244e-12	***
pred_superpc	B cell memory_XCELL	-0.129437	0.00410505	**
pred_superpc	Monocyte_XCELL	0.0302076	0.504697
pred_superpc	B cell naive_XCELL	-0.102742	0.0229359	*
pred_superpc	Neutrophil_XCELL	0.0906167	0.0449749	*
pred_superpc	NK cell_XCELL	0.130391	0.00383632	**
pred_superpc	T cell NK_XCELL	-0.212118	2.16427e-06	***
pred_superpc	Plasmacytoid dendritic cell_XCELL	0.289028	6.97238e-11	***
pred_superpc	B cell plasma_XCELL	-0.108676	0.0161004	*
pred_superpc	T cell gamma delta_XCELL	0.0374765	0.407812
pred_superpc	T cell CD4+ Th1_XCELL	0.125937	0.00524272	**
pred_superpc	T cell CD4+ Th2_XCELL	0.740414	3.09764e-86	***
pred_superpc	T cell regulatory (Tregs)_XCELL	-0.0253525	0.575577

## Sheet: Sheet1
gene	.y.	group1	group2	p	p.adj	p.format	p.signif
TNFRSF9	val	low	High	7.82185e-05	0.001	7.8e-05	****
TNFSF4	val	low	High	1.59455e-07	2.7e-06	1.6e-07	****
TNFRSF25	val	low	High	0.0022018	0.024	0.0022	**
TNFRSF14	val	low	High	1.96947e-11	3.9e-10	2e-11	****
CD160	val	low	High	8.16138e-06	0.00012	8.2e-06	****
BTNL2	val	low	High	0.113731	0.57	0.11373	ns
CTLA4	val	low	High	0.923748	1	0.92375	ns
PDCD1LG2	val	low	High	0.000450012	0.0054	0.00045	***
CD276	val	low	High	3.25458e-08	6e-07	3.3e-08	****
IDO2	val	low	High	3.17255e-08	6e-07	3.2e-08	****
CD70	val	low	High	0.04225	0.3	0.04225	*
CD40LG	val	low	High	2.84448e-12	6e-11	2.8e-12	****
CD200R1	val	low	High	0.00741878	0.067	0.00742	**
CD274	val	low	High	4.99696e-06	8e-05	5e-06	****
HAVCR2	val	low	High	0.0615378	0.37	0.06154	ns
HLA-A	val	low	High	0.911088	1	0.91109	ns
HLA-DOB	val	low	High	8.28376e-06	0.00012	8.3e-06	****
HLA-G	val	low	High	0.39856	1	0.39856	ns
HLA-J	val	low	High	0.00357366	0.036	0.00357	**
HLA-F	val	low	High	0.021684	0.17	0.02168	*
HLA-B	val	low	High	0.542274	1	0.54227	ns

## Sheet: Sheet2
var		group1	group2	p	p.adj	p.format	p.signif	method
B cell		low	High	6.6775e-07	6.7e-06	6.7e-07	****	T-test
Macrophage M1		low	High	0.700121	1	0.70012	ns	T-test
Macrophage M2		low	High	0.000124988	0.001	0.00012	***	T-test
Monocyte		low	High	0.238201	0.71	0.2382	ns	T-test
Neutrophil		low	High	0.707088	1	0.70709	ns	T-test
NK cell		low	High	0.0134062	0.08	0.01341	*	T-test
T cell CD4+ (non-regulatory)		low	High	0.000236932	0.0017	0.00024	***	T-test
T cell CD8+		low	High	0.0695975	0.35	0.0696	ns	T-test
T cell regulatory (Tregs)		low	High	2.58973e-05	0.00023	2.6e-05	****	T-test
Myeloid dendritic cell		low	High	0.175188	0.7	0.17519	ns	T-test
